# Supplementary material for: Redetermination of di-μ-hydroxido-bis­[diaqua­chlorido­dioxido­uranium(VI)] from single-crystal synchrotron data
Source: Acta Crystallogr Sect E Struct Rep Online. 2010 Jan 23;66(Pt 2):i11. doi: 10.1107/S1600536810002394 (PMC2979817; doi:10.1107/S1600536810002394)
Supplement: Supplementary file 1 [file e-66-00i11-sup1.cif]

##############################################################################
###                                                                        ###
###        Electronic paper (Acta Crystallographica Section E)             ###
###                                                                        ###
##############################################################################
#                                                                            #
# This CIF contains the data in a paper accepted for publication in Acta     #
# Crystallographica Section E. It conforms to the requirements of Notes      #
# for Authors for Section E, and has been peer reviewed under the auspices   #
# of the IUCr Commission on Journals.                                        #
#                                                                            #
# Full details of the Crystallographic Information File format               #
# are given in the paper "The Crystallographic Information File (CIF):       #
# a New Standard Archive File for Crystallography" by S. R. Hall, F. H.      #
# Allen and I. D. Brown [Acta Cryst. (1991), A47, 655-685].                  #
#                                                                            #
# The current version of the core CIF dictionary is obtainable from          #
# ftp://ftp.iucr.org/pub/cif_core.dic. The current version number is 2.4.    #
#                                                                            #
# Software is freely available for graphical display of the structure(s) in  #
# this CIF.  For information consult the CIF home page http://www.iucr.org/  #
# cif/home.html                                                              #
#                                                                            #
# This file may be used for bona fide research purposes within the           #
# scientific community so long as proper attribution is given to the journal # 
# article from which it was obtained.                                        #
#                                                                            #
##############################################################################
                                             
data_I
_audit_creation_method     SHELXL-97
_chemical_name_systematic
;
Di-\m-hydroxido-bis[diaquachloridodioxidouranium(VI)]
;
_chemical_name_common     ?
_chemical_formula_moiety     'H10 Cl2 O10 U2'
_chemical_formula_sum     'H10 Cl2 O10 U2'
_chemical_formula_iupac     '[U2 Cl2 O4 (O H)2 (H2 O)4]'
_chemical_formula_weight     717.04
_chemical_melting_point     ?
_symmetry_cell_setting     monoclinic
_symmetry_space_group_name_H-M     'P 21/n'
_symmetry_space_group_name_Hall     '-P 2yn'
loop_
    _symmetry_equiv_pos_as_xyz
    'x, y, z'
    '-x+1/2, y+1/2, -z+1/2'
    '-x, -y, -z'
    'x-1/2, -y-1/2, z-1/2'
_cell_length_a     10.712(2)
_cell_length_b     6.1212(12)
_cell_length_c     17.662(4)
_cell_angle_alpha     90.00
_cell_angle_beta     95.47(3)
_cell_angle_gamma     90.00
_cell_volume     1152.8(4)
_cell_formula_units_Z     4
_cell_measurement_reflns_used     4751
_cell_measurement_theta_min     2.3
_cell_measurement_theta_max     26.2
_cell_measurement_temperature     100(2)
_exptl_crystal_description     block
_exptl_crystal_colour     yellow
_exptl_crystal_size_max     0.15
_exptl_crystal_size_mid     0.1
_exptl_crystal_size_min     0.1
_exptl_crystal_density_diffrn     4.131
_exptl_crystal_density_meas     ?
_exptl_crystal_density_method     'not measured'
_exptl_crystal_F_000     1232
_exptl_absorpt_coefficient_mu     63.627
_exptl_absorpt_correction_type     'multi-scan'
_exptl_absorpt_process_details
                                 '(SCALE3 in ABSPACK; Oxford Diffraction, 2006)'
_exptl_absorpt_correction_T_min     0.0075
_exptl_absorpt_correction_T_max     0.0564
_exptl_special_details
;
;
_diffrn_ambient_temperature     100(2)
_diffrn_radiation_type     'synchrotron'
_diffrn_radiation_wavelength     0.77000
_diffrn_radiation_source     'bending magnet'
_diffrn_radiation_monochromator     'double crystal'
_diffrn_measurement_device_type     'ESRF, SNBL, BM01A'
_diffrn_measurement_method     '\f scans'
_diffrn_detector_area_resol_mean     ?
_diffrn_reflns_number     13020
_diffrn_reflns_av_R_equivalents     0.067
_diffrn_reflns_av_sigmaI/netI     0.0484
_diffrn_reflns_theta_min     2.32
_diffrn_reflns_theta_max     26.44
_diffrn_reflns_theta_full     26.44
_diffrn_measured_fraction_theta_max     0.989
_diffrn_measured_fraction_theta_full     0.989
_diffrn_reflns_limit_h_min     -12
_diffrn_reflns_limit_h_max     12
_diffrn_reflns_limit_k_min     0
_diffrn_reflns_limit_k_max     7
_diffrn_reflns_limit_l_min     0
_diffrn_reflns_limit_l_max     20
_diffrn_standards_number     ?
_diffrn_standards_interval_count     ?
_diffrn_standards_interval_time     ?
_diffrn_standards_decay_%     ?
_refine_special_details
;
Refinement of <i>F</i>^2^ against ALL reflections. The weighted <i>R</i>-factor
<i>wR</i> and goodness of fit <i>S</i> are based on <i>F</i>^2^, conventional
<i>R</i>-factors <i>R</i> are based on <i>F</i>, with <i>F</i> set to zero for
negative <i>F</i>^2^. The threshold expression of <i>F</i>^2^ >
\s(<i>F</i>^2^) is used only for calculating <i>R</i>-factors(gt) <i>etc</i>.
and is not relevant to the choice of reflections for refinement.
<i>R</i>-factors based on <i>F</i>^2^ are statistically about twice as large
as those based on <i>F</i>, and <i>R</i>- factors based on ALL data will be
even larger.
;
_reflns_number_total     1846
_reflns_number_gt     1620
_reflns_threshold_expression     I>2\s(I)
_refine_ls_structure_factor_coef     Fsqd
_refine_ls_matrix_type     full
_refine_ls_R_factor_all     0.0535
_refine_ls_R_factor_gt     0.0453
_refine_ls_wR_factor_gt     0.1238
_refine_ls_wR_factor_ref     0.1307
_refine_ls_goodness_of_fit_ref     1.106
_refine_ls_restrained_S_all     1.106
_refine_ls_number_reflns     1846
_refine_ls_number_parameters     127
_refine_ls_number_restraints     0
_refine_ls_hydrogen_treatment     ?
_refine_ls_weighting_scheme     calc
_refine_ls_weighting_details
                 'calc w=1/[\s^2^(Fo^2^)+(0.0885P)^2^] where P=(Fo^2^+2Fc^2^)/3'
_atom_sites_solution_hydrogens     ?
_atom_sites_solution_primary     direct
_atom_sites_solution_secondary     difmap
_refine_ls_shift/su_max     0.000
_refine_ls_shift/su_mean     0.000
_refine_diff_density_max     3.370
_refine_diff_density_min     -1.671
_refine_ls_extinction_method     none
_refine_ls_extinction_coef     ?
loop_
    _atom_type_symbol
    _atom_type_description
    _atom_type_scat_dispersion_real
    _atom_type_scat_dispersion_imag
    _atom_type_scat_source
    'O' 'O' 0.0106 0.0060
                         'International Tables Vol C Tables 4.2.6.8 and 6.1.1.4'
    'Cl' 'Cl' 0.1484 0.1585
                         'International Tables Vol C Tables 4.2.6.8 and 6.1.1.4'
    'U' 'U' -9.6767 9.6646
                         'International Tables Vol C Tables 4.2.6.8 and 6.1.1.4'
_computing_data_collection     '<i>MAR345 Program Manual</i> (Mar, 2000)'
_computing_cell_refinement     'CrysAlis Pro (Oxford Diffraction, 2006)'
_computing_data_reduction     'CrysAlis Pro (Oxford Diffraction, 2006)'
_computing_structure_solution     'SHELXS97 (Sheldrick, 2008)'
_computing_structure_refinement     'SHELXL97 (Sheldrick, 2008)'
_computing_molecular_graphics     'PLUTON (Spek, 2009)'
_computing_publication_material     'PLATON (Spek, 2009)'
loop_
    _atom_site_type_symbol
    _atom_site_label
    _atom_site_fract_x
    _atom_site_fract_y
    _atom_site_fract_z
    _atom_site_U_iso_or_equiv
    _atom_site_adp_type
    _atom_site_calc_flag
    _atom_site_refinement_flags
    _atom_site_occupancy
    _atom_site_disorder_assembly
    _atom_site_disorder_group
    U U1 0.45262(4) 0.79563(9) 0.83956(3) 0.0174(2) Uani d . 1 . .
    U U2 0.54899(4) 1.08385(9) 0.65373(3) 0.0172(2) Uani d . 1 . .
    Cl Cl1 0.3096(3) 1.0768(5) 0.91681(19) 0.0219(8) Uani d . 1 . .
    Cl Cl2 0.6957(3) 0.8008(6) 0.5776(2) 0.0228(8) Uani d . 1 . .
    O O1 0.5897(9) 0.8918(15) 0.8900(5) 0.023(2) Uani d . 1 . .
    O O2 0.3157(9) 0.6944(16) 0.7847(5) 0.020(2) Uani d . 1 . .
    O O3 0.5411(9) 0.4358(15) 0.8468(5) 0.020(2) Uani d . 1 . .
    O O4 0.3839(10) 0.5906(16) 0.9501(6) 0.029(2) Uani d . 1 . .
    O O5 0.6817(9) 1.1917(16) 0.7088(5) 0.021(2) Uani d . 1 . .
    O O6 0.4135(9) 0.9824(15) 0.6013(5) 0.020(2) Uani d . 1 . .
    O O7 0.6135(10) 1.2896(16) 0.5424(6) 0.028(2) Uani d . 1 . .
    O O8 0.4552(9) 1.4395(16) 0.6490(5) 0.021(2) Uani d . 1 . .
    O O9 0.5643(8) 0.7649(17) 0.7297(5) 0.019(2) Uani d . 1 . .
    O O10 0.4367(9) 1.1133(14) 0.7628(5) 0.018(2) Uani d . 1 . .
loop_
    _atom_site_aniso_label
    _atom_site_aniso_U_11
    _atom_site_aniso_U_22
    _atom_site_aniso_U_33
    _atom_site_aniso_U_12
    _atom_site_aniso_U_13
    _atom_site_aniso_U_23
    U1 0.0166(4) 0.0182(4) 0.0173(3) 0.00014(19) 0.0014(2) 0.00002(17)
    U2 0.0173(4) 0.0174(4) 0.0169(3) -0.00055(19) 0.0016(2) -0.00013(17)
    Cl1 0.0245(19) 0.0218(18) 0.0200(17) 0.0052(14) 0.0052(14) -0.0007(13)
    Cl2 0.0264(19) 0.0220(18) 0.0205(16) 0.0029(14) 0.0048(14) -0.0024(13)
    O1 0.027(6) 0.019(5) 0.023(5) 0.004(4) 0.003(4) -0.001(4)
    O2 0.025(5) 0.021(6) 0.014(4) -0.007(4) 0.000(4) -0.003(4)
    O3 0.021(5) 0.016(5) 0.022(5) 0.009(4) -0.002(4) 0.002(4)
    O4 0.028(6) 0.026(6) 0.034(6) 0.006(5) 0.012(5) 0.003(4)
    O5 0.015(5) 0.026(6) 0.021(5) -0.011(4) 0.000(4) 0.000(4)
    O6 0.020(5) 0.017(5) 0.023(5) -0.002(4) -0.006(4) 0.002(4)
    O7 0.031(6) 0.022(6) 0.032(6) -0.011(5) 0.004(5) 0.004(4)
    O8 0.019(5) 0.022(5) 0.021(5) 0.003(4) -0.004(4) 0.004(4)
    O9 0.013(5) 0.023(5) 0.019(5) -0.008(4) -0.007(4) 0.003(4)
    O10 0.023(5) 0.011(5) 0.018(5) -0.004(4) -0.002(4) -0.002(4)
_geom_special_details
;
All e.s.d.'s (except the e.s.d. in the dihedral angle between two l.s. planes)
are estimated using the full covariance matrix. The cell e.s.d.'s are taken
into account individually in the estimation of e.s.d.'s in distances, angles
and torsion angles; correlations between e.s.d.'s in cell parameters are only
used when they are defined by crystal symmetry. An approximate (isotropic)
treatment of cell e.s.d.'s is used for estimating e.s.d.'s involving l.s.
planes.
;
loop_
    _geom_bond_atom_site_label_1
    _geom_bond_atom_site_label_2
    _geom_bond_site_symmetry_2
    _geom_bond_distance
    _geom_bond_publ_flag
    U1 O1 . 1.746(10) ?
    U1 O2 . 1.789(10) ?
    U1 O10 . 2.367(9) ?
    U1 O9 . 2.382(9) ?
    U1 O3 . 2.397(9) ?
    U1 O4 . 2.490(10) ?
    U1 Cl1 . 2.751(3) ?
    U1 U2 . 3.9492(10) ?
    U2 O6 . 1.759(9) ?
    U2 O5 . 1.772(9) ?
    U2 O9 . 2.366(10) ?
    U2 O10 . 2.373(9) ?
    U2 O8 . 2.396(10) ?
    U2 O7 . 2.488(10) ?
    U2 Cl2 . 2.772(3) ?
loop_
    _geom_angle_atom_site_label_1
    _geom_angle_atom_site_label_2
    _geom_angle_atom_site_label_3
    _geom_angle_site_symmetry_1
    _geom_angle_site_symmetry_3
    _geom_angle
    _geom_angle_publ_flag
    O1 U1 O2 . . 177.7(4) ?
    O1 U1 O10 . . 91.5(4) ?
    O2 U1 O10 . . 87.9(4) ?
    O1 U1 O9 . . 88.8(4) ?
    O2 U1 O9 . . 88.9(4) ?
    O10 U1 O9 . . 67.2(3) ?
    O1 U1 O3 . . 88.5(4) ?
    O2 U1 O3 . . 90.6(4) ?
    O10 U1 O3 . . 142.3(3) ?
    O9 U1 O3 . . 75.2(3) ?
    O1 U1 O4 . . 93.8(4) ?
    O2 U1 O4 . . 87.8(4) ?
    O10 U1 O4 . . 148.5(3) ?
    O9 U1 O4 . . 143.9(3) ?
    O3 U1 O4 . . 68.9(3) ?
    O1 U1 Cl1 . . 91.0(3) ?
    O2 U1 Cl1 . . 91.1(3) ?
    O10 U1 Cl1 . . 76.0(2) ?
    O9 U1 Cl1 . . 143.1(3) ?
    O3 U1 Cl1 . . 141.7(2) ?
    O4 U1 Cl1 . . 72.9(2) ?
    O1 U1 U2 . . 90.0(3) ?
    O2 U1 U2 . . 88.3(3) ?
    O10 U1 U2 . . 33.6(2) ?
    O9 U1 U2 . . 33.6(2) ?
    O3 U1 U2 . . 108.7(2) ?
    O4 U1 U2 . . 175.4(3) ?
    Cl1 U1 U2 . . 109.56(7) ?
    O6 U2 O5 . . 177.8(4) ?
    O6 U2 O9 . . 90.9(4) ?
    O5 U2 O9 . . 89.3(4) ?
    O6 U2 O10 . . 89.8(4) ?
    O5 U2 O10 . . 88.2(4) ?
    O9 U2 O10 . . 67.4(3) ?
    O6 U2 O8 . . 88.9(4) ?
    O5 U2 O8 . . 89.6(4) ?
    O9 U2 O8 . . 140.9(3) ?
    O10 U2 O8 . . 73.5(3) ?
    O6 U2 O7 . . 92.3(4) ?
    O5 U2 O7 . . 88.7(4) ?
    O9 U2 O7 . . 148.9(3) ?
    O10 U2 O7 . . 143.5(3) ?
    O8 U2 O7 . . 70.1(3) ?
    O6 U2 Cl2 . . 90.1(3) ?
    O5 U2 Cl2 . . 92.1(3) ?
    O9 U2 Cl2 . . 75.4(2) ?
    O10 U2 Cl2 . . 142.7(2) ?
    O8 U2 Cl2 . . 143.8(2) ?
    O7 U2 Cl2 . . 73.7(3) ?
    O6 U2 U1 . . 90.7(3) ?
    O5 U2 U1 . . 88.3(3) ?
    O9 U2 U1 . . 33.8(2) ?
    O10 U2 U1 . . 33.5(2) ?
    O8 U2 U1 . . 107.0(2) ?
    O7 U2 U1 . . 175.8(2) ?
    Cl2 U2 U1 . . 109.21(8) ?
    U2 O9 U1 . . 112.6(4) ?
    U1 O10 U2 . . 112.9(4) ?
data_global
_journal_date_recd_electronic     2009-12-18
_journal_date_accepted     2010-01-19
_journal_name_full     'Acta Crystallographica, Section E'
_journal_year     2010
_journal_volume     66
_journal_issue      2
_journal_page_first     i11
_journal_page_last     i11
_journal_paper_category     QI
_journal_coeditor_code     BT5153
_publ_contact_author_name     'Prof. Luc Van Meervelt'
_publ_contact_author_address
;
      Biomolecular Architecture
      Chemistry Department K.U.Leuven
      Celestijnenlaan 200F
      B-3001 Leuven (Heverlee)
      Belgium
;
_publ_contact_author_email     Luc.VanMeervelt@chem.kuleuven.be
_publ_contact_author_fax     '32 16 327609'
_publ_contact_author_phone     '32 16 327990'
_publ_section_title
;
Redetermination of
di-\m-hydroxido-bis[diaquachloridodioxidouranium(VI)]
from single-crystal synchrotron data
;
loop_
    _publ_author_name
    _publ_author_footnote
    _publ_author_address
    'Huys, Diederik' .
;
Department of Chemistry
Katholieke Universiteit Leuven
Celestijnenlaan 200F
B-3001 Leuven (Heverlee)
Belgium
;
    'Van Deun, Rik' .
;
Inorganic and Physical Chemistry Group
Ghent University
Krijgslaan 281 - Building S3
B-9000 Gent
Belgium
;
    'Pattison, Phil' .
;
Swiss--Norwegian Beamline (SNBL)
European Synchrotron Radiation Facility (ESRF)
Rue Jules Horowitz
F-38043 Grenoble
France
;
    'Van Meervelt, Luc' .
;
Department of Chemistry
Katholieke Universiteit Leuven
Celestijnenlaan 200F
B-3001 Leuven (Heverlee)
Belgium
;
    'Van Hecke, Kristof' .
;
Department of Chemistry
Katholieke Universiteit Leuven
Celestijnenlaan 200F
B-3001 Leuven (Heverlee)
Belgium
;
