# Supplementary material for: Redetermination of di-μ-hydroxido-bis­[diaqua­chlorido­dioxido­uranium(VI)] from single-crystal synchrotron data
Source: Acta Crystallogr Sect E Struct Rep Online. 2010 Jan 23;66(Pt 2):i11. doi: 10.1107/S1600536810002394 (PMC2979817; doi:10.1107/S1600536810002394)
Supplement: Supplementary file 2 [file e-66-00i11-Isup2.hkl]

# 
# h,k,l, Fc-squared, Fo-squared, sigma(Fo-squared) and status flag 
# 
data_I
_shelx_title ' upms in P2(1)/n' 
_shelx_refln_list_code          4 
_shelx_F_calc_maximum      483.36 
_exptl_crystal_F_000      1232.00 
_reflns_d_resolution_high  0.8646 
 
loop_ 
 _symmetry_equiv_pos_as_xyz 
 'x, y, z' 
 '-x+1/2, y+1/2, -z+1/2' 
 '-x, -y, -z' 
 'x-1/2, -y-1/2, z-1/2' 
 
_cell_length_a    10.7122 
_cell_length_b     6.1212 
_cell_length_c    17.6616 
_cell_angle_alpha  90.000 
_cell_angle_beta   95.470 
_cell_angle_gamma  90.000 
 
_shelx_F_squared_multiplier     1.000 
 
loop_ 
 _refln_index_h 
 _refln_index_k 
 _refln_index_l 
 _refln_F_squared_calc 
 _refln_F_squared_meas 
 _refln_F_squared_sigma 
 _refln_observed_status 
   4   0   0    21293.03    17181.40    491.64 o 
   6   0   0    12028.74    10889.81    225.95 o 
   8   0   0   130247.98   113619.49   1167.78 o 
  10   0   0    62910.61    66710.45    584.83 o 
  12   0   0    46155.76    58370.47    771.04 o 
   1   1   0   124513.14   123167.00    856.10 o 
   2   1   0    49765.46    51697.68    656.37 o 
   3   1   0    16117.12    14846.63    306.19 o 
   4   1   0   114052.95   122068.33   1852.12 o 
   5   1   0     1038.06     2968.24    448.16 o 
   6   1   0    62067.05    61166.82   2890.94 o 
   7   1   0    26047.08    26780.08   1007.61 o 
   8   1   0    35047.98    37640.38   1682.06 o 
   9   1   0    28811.79    33583.13   2798.91 o 
  10   1   0     2062.55     1601.27    201.68 o 
  11   1   0    11604.96    11012.52    318.49 o 
  12   1   0     5046.37     4805.04    324.01 o 
   0   2   0    12236.81    12075.80    664.55 o 
   1   2   0      270.48      166.89    109.34 o 
   2   2   0      536.71      463.57    108.03 o 
   3   2   0    61884.99    66587.35   1466.47 o 
   4   2   0      777.83      710.92     68.40 o 
   5   2   0    94050.55   109774.76   1243.28 o 
   6   2   0      176.33      509.49    224.86 o 
   7   2   0    40991.29    45439.68   1045.68 o 
   8   2   0     2397.59     2856.56    365.74 o 
   9   2   0    13736.12    13320.37    874.60 o 
  10   2   0     1299.94     1048.46    286.70 o 
  11   2   0     2462.07     3061.66   1083.06 o 
   1   3   0    35489.71    36039.29    355.97 o 
   2   3   0      483.59      733.24    136.99 o 
   3   3   0    10744.38    11923.98    355.89 o 
   4   3   0     8614.92     9033.21    441.48 o 
   5   3   0     2096.52     2383.44    170.39 o 
   6   3   0     2163.21     2309.78    325.43 o 
   7   3   0     6228.72     5791.62    781.77 o 
   8   3   0      730.50      769.46    280.54 o 
   9   3   0    11879.63    32177.63    727.24 o 
  10   3   0       70.26      490.38    312.14 o 
  11   3   0     7748.10    13359.64   7101.60 o 
   0   4   0      454.86     1730.32    314.88 o 
   1   4   0        1.20      182.26    141.08 o 
   2   4   0      340.49      630.81    168.71 o 
   3   4   0       13.88      304.33    147.29 o 
   4   4   0       12.71      210.23    126.08 o 
   5   4   0        2.85      268.21    107.11 o 
   6   4   0       37.48      345.37    393.15 o 
   7   4   0      234.52      418.93    257.68 o 
   8   4   0      121.08     5372.16    651.91 o 
   9   4   0      233.39      263.39    204.51 o 
  10   4   0      107.02     1942.60   1100.89 o 
   1   5   0      366.80      481.57    173.40 o 
   2   5   0     2888.85     3126.95    244.32 o 
   3   5   0      184.04      312.14    154.36 o 
   4   5   0    11509.33    14443.76   1122.66 o 
   5   5   0      294.07      361.33    134.48 o 
   6   5   0     3947.87     2261.11    804.16 o 
   7   5   0       11.80      196.33    215.87 o 
   8   5   0     1900.44     2082.26    405.96 o 
   0   6   0    20833.47    18494.71    967.01 o 
   1   6   0      368.18      634.09    184.60 o 
   2   6   0    10236.27     9561.64    446.28 o 
   3   6   0    13925.33    18125.42   2178.37 o 
   4   6   0     1093.48      964.42    179.86 o 
   5   6   0    14848.60    18665.39    435.26 o 
   6   6   0      721.85      617.52    204.67 o 
   1   7   0    30779.86    28549.92    670.23 o 
 -11   0   1      212.68      407.06    237.40 o 
  -9   0   1      304.19      334.67    183.33 o 
  -7   0   1     1044.64     1161.74    190.85 o 
  -5   0   1      102.58      169.26    140.18 o 
  -3   0   1       10.59      399.95    206.95 o 
  -1   0   1      123.61       -7.59     27.29 o 
   1   0   1      227.10      316.22    108.68 o 
   3   0   1       40.06       66.25    120.03 o 
   5   0   1        9.66      192.47    118.88 o 
   7   0   1       44.89      115.29    128.52 o 
   9   0   1       66.47      116.52    164.83 o 
  11   0   1       30.75      340.11    282.65 o 
 -12   1   1     3691.67     3702.10   1005.33 o 
 -11   1   1     2922.00     4707.41    327.69 o 
 -10   1   1     2204.70     2067.55    171.07 o 
  -9   1   1     4521.50     4624.74    218.56 o 
  -8   1   1      377.74      335.44    116.08 o 
  -7   1   1    11911.25    12438.07    338.35 o 
  -6   1   1     2510.48     2257.89    124.64 o 
  -5   1   1     2792.07     2906.04    139.92 o 
  -4   1   1    13044.11    11775.27    234.77 o 
  -3   1   1     1187.24     1060.78    116.83 o 
  -2   1   1    30296.96    29165.40    347.46 o 
  -1   1   1     7978.20     7659.74    176.33 o 
   0   1   1    10034.57     9504.71    151.91 o 
   1   1   1    23029.34    21393.95    268.43 o 
   2   1   1      712.44     1761.20    182.13 o 
   3   1   1     5841.08     5601.48    268.42 o 
   4   1   1     6986.86     6803.61    229.27 o 
   5   1   1     5051.94     4693.94    195.37 o 
   6   1   1    14389.95    14887.66    595.36 o 
   7   1   1      185.53      295.21    105.33 o 
   8   1   1     6807.38     5919.68    186.03 o 
   9   1   1     1144.49     1597.50    281.15 o 
  10   1   1     3230.41     2711.34    209.21 o 
  11   1   1     1669.05     1487.98    200.43 o 
  12   1   1        1.87      312.66    155.91 o 
 -11   2   1    14431.16     5608.85    504.39 o 
 -10   2   1      405.74      506.40    101.65 o 
  -9   2   1      269.67      256.13     93.47 o 
  -8   2   1     4991.18     5124.52    159.54 o 
  -7   2   1    10844.93     9797.70    812.17 o 
  -6   2   1     2207.63     2136.98    103.16 o 
  -5   2   1    44196.40    45010.80    804.60 o 
  -4   2   1     2797.23     2731.57    128.75 o 
  -3   2   1   134890.64   141272.78   2147.64 o 
  -2   2   1     4581.70     4453.84    148.00 o 
  -1   2   1    38593.82    36176.70    615.99 o 
   0   2   1     7193.50     6807.15    171.22 o 
   1   2   1    13699.53    14023.95    363.49 o 
   2   2   1     9277.23     9032.55    162.68 o 
   3   2   1      818.97      686.53     67.23 o 
   4   2   1     4412.77     4240.59    530.54 o 
   5   2   1    63952.83    84303.47   5838.03 o 
   6   2   1     2107.45     2095.49    241.17 o 
   7   2   1    48224.49    48723.32   1519.48 o 
   8   2   1      868.07     1003.92    314.50 o 
   9   2   1    37105.93    37770.21    818.13 o 
  10   2   1     1337.38     1212.02    297.39 o 
  11   2   1     5029.48     5341.67    405.65 o 
 -11   3   1    18911.84    27800.38   1706.67 o 
 -10   3   1     1123.93     1153.77    347.32 o 
  -9   3   1    42854.33    46178.61   2700.86 o 
  -8   3   1     2186.04     1931.57    280.66 o 
  -7   3   1    91900.94   101337.48    956.55 o 
  -6   3   1     2479.64     2099.31    190.87 o 
  -5   3   1    15878.00    15227.63    686.27 o 
  -4   3   1    26310.14    25571.29    782.70 o 
  -3   3   1     4812.48     4300.15    282.89 o 
  -2   3   1    24619.89    24152.79    428.26 o 
  -1   3   1    64361.93    69087.73   1653.32 o 
   0   3   1     6814.17     6254.31    262.80 o 
   1   3   1   204203.44   244303.83   5182.73 o 
   2   3   1     4794.02     4437.53    181.46 o 
   3   3   1    97750.22   113878.03    884.48 o 
   4   3   1    20613.11    20937.44    308.70 o 
   5   3   1    45664.67    52239.30   8008.23 o 
   6   3   1    17809.08    18805.99    679.50 o 
   7   3   1       21.65      333.95    268.39 o 
   8   3   1     9449.31     9606.68    546.33 o 
   9   3   1    33978.34    35387.47   4649.12 o 
  10   3   1     6695.02     5791.89    537.35 o 
  11   3   1    28560.94    24269.08   1798.93 o 
 -10   4   1    25977.44    27962.34   4648.12 o 
  -9   4   1      322.23      494.26    311.37 o 
  -8   4   1    49871.98    55457.66   1015.21 o 
  -7   4   1     2936.81     2678.31    293.67 o 
  -6   4   1    55051.50    64086.02   2563.19 o 
  -5   4   1    18510.45    16796.01    865.44 o 
  -4   4   1     2940.77     2424.63    159.70 o 
  -3   4   1    33989.04    33836.71   1849.99 o 
  -2   4   1     2573.26     2317.83    173.25 o 
  -1   4   1     8862.40     8604.51    265.49 o 
   0   4   1    80712.88    74156.79    629.07 o 
   1   4   1      833.86      867.10    156.17 o 
   2   4   1   145445.83   148506.81    916.21 o 
   3   4   1      622.43      686.06    159.52 o 
   4   4   1    54562.32    58709.63    614.59 o 
   5   4   1    11853.68     8540.38   1016.17 o 
   6   4   1    13809.33    16646.32   2320.06 o 
   7   4   1    12441.88    11249.91    546.50 o 
   8   4   1     5571.96     5418.84    460.38 o 
   9   4   1    10221.49    10249.72    577.82 o 
  10   4   1    19814.63    17205.87    572.01 o 
  -8   5   1     3420.59     4680.14    561.53 o 
  -7   5   1     1553.21     1356.37    321.24 o 
  -6   5   1    15796.27    14655.17   1093.03 o 
  -5   5   1       51.36      191.84    122.57 o 
  -4   5   1    85338.53    94659.70   2171.49 o 
  -3   5   1      129.97      270.70    150.99 o 
  -2   5   1    80338.92    83569.73   5407.79 o 
  -1   5   1      691.67      470.33    154.92 o 
   0   5   1    16758.98    15243.54    325.83 o 
   1   5   1     5014.78     4965.65    439.41 o 
   2   5   1     1631.98     1490.12    245.13 o 
   3   5   1     1478.60     1231.54    188.67 o 
   4   5   1    39591.74    51319.38   3899.59 o 
   5   5   1     1021.84      759.55    133.69 o 
   6   5   1    46082.45    56741.18   4386.93 o 
   7   5   1       11.55      221.26    264.70 o 
   8   5   1    26897.37    31062.30    658.91 o 
  -6   6   1     7376.87     7501.60    362.70 o 
  -5   6   1    12233.53    15992.74   1295.16 o 
  -4   6   1       83.39      267.11    168.29 o 
  -3   6   1    32945.64    37431.87    654.52 o 
  -2   6   1     3209.58     2642.41    223.44 o 
  -1   6   1     9077.03     7595.14    317.54 o 
   0   6   1    16705.91    14699.20    675.84 o 
   1   6   1     1287.31     1101.59    201.78 o 
   2   6   1    24997.76    24207.54   1243.22 o 
   3   6   1     1432.24     1364.04    226.60 o 
   4   6   1     8948.73     8066.18    319.80 o 
   5   6   1    15521.67    18782.25    594.02 o 
   6   6   1      743.15     1074.60    307.67 o 
  -1   7   1     3004.54     4736.00    378.86 o 
   0   7   1       13.26      471.73    164.79 o 
   1   7   1    11520.51    10213.53   1079.04 o 
 -12   0   2       28.56       29.60    172.60 o 
 -10   0   2    26806.33    29849.57   2244.75 o 
  -8   0   2   114374.76   111635.20   3921.00 o 
  -6   0   2   211784.91   259922.52  11168.42 o 
  -4   0   2    38131.51    36848.67   1621.69 o 
  -2   0   2    12893.35    11451.50    222.90 o 
   4   0   2   161475.42   182714.20    555.98 o 
   6   0   2   129777.49   120490.99   6555.91 o 
   8   0   2     5034.67     4996.66    305.65 o 
  10   0   2    16252.52    19525.85   2730.30 o 
  12   0   2    19948.33    21967.02   3352.95 o 
 -12   1   2    18084.56    21752.08   1197.30 o 
 -11   1   2     1903.95     2152.47    186.97 o 
 -10   1   2    40610.68    47763.46   3528.03 o 
  -9   1   2    14321.75    14627.62    624.34 o 
  -8   1   2     5266.98     5044.24    165.16 o 
  -7   1   2    75204.52    78158.82   3201.16 o 
  -6   1   2     5357.78     5517.64    171.62 o 
  -5   1   2    88506.13    94273.98   2255.18 o 
  -4   1   2    16072.18    14519.09    292.84 o 
  -3   1   2    10440.81    11129.42    192.33 o 
  -2   1   2   202692.38   174304.84 107985.44 o 
  -1   1   2       83.09      231.70    125.60 o 
   1   1   2    63916.32    64003.82    451.78 o 
   2   1   2    65259.50    72874.92   2260.01 o 
   3   1   2    72973.54    73511.99    538.39 o 
   4   1   2     2780.84     2527.89    271.82 o 
   5   1   2    52798.56    53821.77   1504.32 o 
   6   1   2    56612.55    55051.52   1856.65 o 
   7   1   2    39944.89    31665.64    786.54 o 
   8   1   2    47397.76    41848.90    430.25 o 
   9   1   2       21.80      157.58    113.99 o 
  10   1   2    38097.46    32264.60    408.06 o 
  11   1   2     5976.18     6301.53    509.15 o 
 -11   2   2    24771.18    27061.33   3061.47 o 
 -10   2   2     1146.98     1288.86    176.28 o 
  -9   2   2    25039.70    25326.92   1454.27 o 
  -8   2   2     5580.21     5205.07    300.85 o 
  -7   2   2      770.22      864.38    115.92 o 
  -6   2   2     7540.38     7514.34    171.18 o 
  -5   2   2     4683.49     4082.97    146.45 o 
  -4   2   2     5500.93     5548.25    192.52 o 
  -3   2   2   114526.56   118225.32    604.92 o 
  -2   2   2     4615.21     4708.90    181.55 o 
  -1   2   2   156691.22   168336.36   2090.20 o 
   0   2   2     6236.60     6395.19    181.76 o 
   1   2   2    50918.29    50470.64   1030.66 o 
   2   2   2    17490.79    17481.98    450.59 o 
   3   2   2    24191.73    26126.66    542.50 o 
   4   2   2     9317.87     8167.30    603.13 o 
   5   2   2    11633.63    11775.41   1773.77 o 
   6   2   2     6314.73     6250.87    422.04 o 
   7   2   2    36382.75    42493.73   6461.77 o 
   8   2   2       18.63      347.11    266.64 o 
   9   2   2    37120.02    36252.70   1058.20 o 
  10   2   2      274.38      321.18    261.64 o 
  11   2   2    27069.67    32963.87    697.77 o 
 -11   3   2     1184.74      948.64    316.37 o 
 -10   3   2     2483.27     2861.60    377.06 o 
  -9   3   2     4969.20     4286.81    308.26 o 
  -8   3   2      955.74      937.32    129.29 o 
  -7   3   2    18428.90    19824.63    195.45 o 
  -6   3   2     1001.95      980.52    112.25 o 
  -5   3   2    21307.99    20249.49    839.99 o 
  -4   3   2     1098.58      823.58    310.12 o 
  -3   3   2     1838.51     1915.38    167.44 o 
  -2   3   2     7448.25     7714.87    223.48 o 
  -1   3   2      972.90     1414.68    176.34 o 
   0   3   2     5477.11     5274.50    189.20 o 
   1   3   2    25822.33    25561.85    507.27 o 
   2   3   2     5639.64     5376.59    221.21 o 
   3   3   2    25525.02    26598.53    776.71 o 
   4   3   2      102.20      144.89     62.37 o 
   5   3   2    11603.96    13360.79    817.83 o 
   6   3   2     2905.93     2621.06    403.68 o 
   7   3   2     5753.62     5540.56    492.55 o 
   8   3   2     1366.87     1275.29    353.93 o 
   9   3   2      280.86      577.01    306.45 o 
  10   3   2     1784.52     2065.48    396.40 o 
 -10   4   2       11.82      460.77    350.35 o 
  -9   4   2        7.31      151.44    201.72 o 
  -8   4   2       48.24      354.88    231.63 o 
  -7   4   2      392.03      452.11     91.32 o 
  -6   4   2      365.30      738.10    153.20 o 
  -5   4   2      603.48      640.44    119.65 o 
  -4   4   2      317.44      725.65    150.71 o 
  -3   4   2      209.67      395.54    140.08 o 
  -2   4   2      110.01      211.67    130.04 o 
  -1   4   2      104.48      266.85    131.99 o 
   0   4   2        0.19      243.87    135.45 o 
   1   4   2        8.74      225.07    131.72 o 
   2   4   2      310.57     1511.52    195.83 o 
   3   4   2       88.63      196.54    131.44 o 
   4   4   2      378.59      654.27    184.92 o 
   5   4   2       81.04      100.40    217.79 o 
   6   4   2      129.24      628.14    330.07 o 
   7   4   2       12.82      470.87    258.51 o 
   8   4   2       62.03      440.34    258.57 o 
   9   4   2      104.27      400.60    264.34 o 
  -8   5   2      432.05     2489.87   1827.93 o 
  -7   5   2       23.06      174.59     95.34 o 
  -6   5   2      132.51      236.41    124.24 o 
  -5   5   2       24.01      284.98    130.90 o 
  -4   5   2     2749.71     2835.55    194.58 o 
  -3   5   2      290.14      342.75    153.66 o 
  -2   5   2     9702.78     9426.99    404.09 o 
  -1   5   2       69.30      319.90    150.92 o 
   0   5   2     5475.90     5588.46    252.42 o 
   1   5   2      387.72      672.78    180.56 o 
   2   5   2     4286.32     4512.55    238.66 o 
   3   5   2      209.59      441.24    167.17 o 
   4   5   2       13.45      167.32    146.85 o 
   5   5   2       42.10      114.67     81.96 o 
   6   5   2     3255.56     4326.19    530.55 o 
   7   5   2       88.41      152.45    228.59 o 
   8   5   2     2928.47     3963.53    406.67 o 
  -6   6   2    11012.56    14403.19   1903.38 o 
  -5   6   2     2059.03     2606.31    270.91 o 
  -4   6   2     4312.82     4184.41    353.10 o 
  -3   6   2    15883.29    14960.07    469.68 o 
  -2   6   2      496.84      639.62    187.15 o 
  -1   6   2    15660.93    15743.93    929.27 o 
   0   6   2     1214.95     1034.87    205.09 o 
   1   6   2     4222.96     4386.43    268.99 o 
   2   6   2    13342.31    12202.66    563.75 o 
   3   6   2     2044.46     2069.65    216.52 o 
   4   6   2    10074.25    12975.97   1267.99 o 
   5   6   2     2308.20     1704.41    423.33 o 
   6   6   2     3594.02     3417.78    453.63 o 
  -1   7   2       53.06      123.75    188.15 o 
   0   7   2      442.76      252.53    155.55 o 
 -11   0   3       27.43      197.43    172.18 o 
  -9   0   3      164.23      194.24    143.11 o 
  -7   0   3      563.53      794.91    197.53 o 
  -5   0   3     2424.14     2248.36    231.29 o 
  -3   0   3      662.15      656.38    197.66 o 
  -1   0   3      538.19      618.26    316.07 o 
   1   0   3        0.28      151.42    199.13 o 
   3   0   3      110.64      343.20    204.16 o 
   5   0   3      394.65      492.23    159.60 o 
   7   0   3       33.73      190.90    180.81 o 
   9   0   3        0.77      167.55    196.93 o 
  11   0   3       59.71      318.64    241.43 o 
 -12   1   3      587.44      712.56    169.38 o 
 -11   1   3       46.68      273.59    133.78 o 
 -10   1   3     8538.37     9586.12    596.57 o 
  -9   1   3     3184.50     3166.10    173.18 o 
  -8   1   3    10381.42    10396.22    378.39 o 
  -7   1   3     5822.70     5940.44    186.86 o 
  -6   1   3     1921.42     2109.17    151.63 o 
  -5   1   3    18047.87    18757.13    446.81 o 
  -4   1   3     1343.88     1624.28    171.48 o 
  -3   1   3     8209.79     9282.62    256.22 o 
  -2   1   3    10341.74     9128.85    321.40 o 
  -1   1   3     1786.92     1987.84    167.09 o 
   0   1   3    26309.08    25202.85    300.12 o 
   1   1   3     1462.10     1524.82    147.33 o 
   2   1   3    18030.49    17864.56    264.12 o 
   3   1   3    17420.65    16780.90    482.61 o 
   4   1   3    17762.07    17731.69    260.15 o 
   5   1   3    10948.00     9799.32    497.61 o 
   6   1   3       81.27      102.67     74.68 o 
   7   1   3     8577.02     7502.71    249.13 o 
   8   1   3     3726.07     3613.63    189.48 o 
   9   1   3     1368.22     1189.12    150.16 o 
  10   1   3     3683.68     3095.28    391.08 o 
  11   1   3       82.52      221.66    116.80 o 
 -11   2   3    15459.72    15769.45    573.88 o 
 -10   2   3      885.94      999.59    154.67 o 
  -9   2   3    44912.92    53104.08   2183.06 o 
  -8   2   3      823.95      795.70    126.71 o 
  -7   2   3    20235.57    21748.84   1154.59 o 
  -6   2   3     8669.60     7842.13    246.10 o 
  -5   2   3     3715.83     3937.43    192.55 o 
  -4   2   3     8446.46     8772.42    269.23 o 
  -3   2   3    15534.84    14810.26    282.82 o 
  -2   2   3     9048.02     8754.41    214.17 o 
  -1   2   3   159487.17   179210.78    820.83 o 
   0   2   3      256.85     3569.47   1360.93 o 
   1   2   3    79117.65    84728.41    405.57 o 
   2   2   3     5477.54     5277.65    127.79 o 
   3   2   3    58211.33    66720.63   1420.15 o 
   4   2   3     4594.60     4185.08    418.12 o 
   5   2   3     5806.65     6359.73    466.01 o 
   6   2   3     5181.05     5287.08    411.88 o 
   7   2   3     9267.17     8992.79    458.68 o 
   8   2   3     1253.32     1135.22    300.01 o 
   9   2   3    15563.88    15635.37    562.14 o 
  10   2   3      100.41      297.92    257.91 o 
  11   2   3    31873.51    33771.31   1393.72 o 
 -11   3   3     3096.69     3558.05    351.27 o 
 -10   3   3     9664.67    14532.51   1751.52 o 
  -9   3   3      925.04      976.06    106.40 o 
  -8   3   3    11629.63    12567.33    574.34 o 
  -7   3   3    28341.82    31148.12    328.29 o 
  -6   3   3     1567.84     1634.08    169.99 o 
  -5   3   3   139050.89   148066.30   2666.16 o 
  -4   3   3     2000.60     1070.26    244.16 o 
  -3   3   3    83434.22    85064.94    543.52 o 
  -2   3   3    25146.37    23713.80    325.00 o 
  -1   3   3    26233.59    25393.25    504.50 o 
   0   3   3    24746.48    24111.66    764.67 o 
   1   3   3     6316.99     6175.96    178.78 o 
   2   3   3    18687.38    19359.21    704.14 o 
   3   3   3    75838.70    66834.77   2942.66 o 
   4   3   3     4595.60     4119.20    349.56 o 
   5   3   3    44971.89    51323.83    690.17 o 
   6   3   3     1814.30     1850.65    313.05 o 
   7   3   3    50268.63    52657.22   2647.69 o 
   8   3   3     2385.21     3069.24    500.70 o 
   9   3   3    14289.34    17386.32    674.18 o 
  10   3   3     6894.48     8045.27    656.89 o 
 -10   4   3      802.62      641.65    247.61 o 
  -9   4   3    10066.62    11647.15    592.40 o 
  -8   4   3    10343.70    12053.94   1000.44 o 
  -7   4   3     5135.66     6338.61    296.01 o 
  -6   4   3    91446.57    90931.11   6193.66 o 
  -5   4   3     2121.44     1890.73    152.56 o 
  -4   4   3   111974.45   103239.78   5717.88 o 
  -3   4   3     1111.56     1088.74    149.47 o 
  -2   4   3    26868.21    28479.69   1204.76 o 
  -1   4   3    23872.86    21459.22    354.96 o 
   0   4   3    15563.38    14394.99    658.64 o 
   1   4   3    26005.66    28329.98   1215.17 o 
   2   4   3    38067.13    39823.63   1893.89 o 
   3   4   3    23879.48    23817.26    697.07 o 
   4   4   3    89550.88    96333.96   1310.19 o 
   5   4   3     4604.33     3446.03    329.56 o 
   6   4   3    60977.74    66962.22   4500.67 o 
   7   4   3     2355.57     2113.43    368.95 o 
   8   4   3    46952.05    48328.97    922.30 o 
   9   4   3     7617.53     8372.60    564.92 o 
  -8   5   3    30790.52    25101.17   3334.62 o 
  -7   5   3       30.08      132.50    113.31 o 
  -6   5   3     4919.56     5382.13    407.14 o 
  -5   5   3     2175.51     1937.53    170.95 o 
  -4   5   3      278.32      230.82    127.45 o 
  -3   5   3     1007.24      727.41    156.52 o 
  -2   5   3    37846.62    43107.56   2832.71 o 
  -1   5   3     1835.44     1834.91    199.97 o 
   0   5   3    72457.40    71788.62   3250.26 o 
   1   5   3      534.23      583.42    164.54 o 
   2   5   3    78161.63    78707.05   1399.20 o 
   3   5   3      746.50      915.49    191.55 o 
   4   5   3    41043.81    39888.09   1058.64 o 
   5   5   3      401.22      266.36     96.42 o 
   6   5   3     1136.42     1077.61    352.14 o 
   7   5   3     2071.17     1486.85    327.09 o 
   8   5   3    16245.82    18824.95    921.88 o 
  -6   6   3    12844.19    14865.73   1578.67 o 
  -5   6   3     1176.27      688.80    176.58 o 
  -4   6   3    13911.63    14293.13    737.16 o 
  -3   6   3     2027.99     2215.37    241.72 o 
  -2   6   3     3028.64     2512.30    243.09 o 
  -1   6   3    23398.66    22862.37   1384.50 o 
   0   6   3     1203.28     1065.77    191.41 o 
   1   6   3    16469.53    19137.36   1408.29 o 
   2   6   3     4158.60     3897.00    261.98 o 
   3   6   3    14918.70    17108.44   1087.26 o 
   4   6   3    12048.26     9999.40   1080.46 o 
   5   6   3     1724.53     1399.37    291.99 o 
   6   6   3     7939.43     5693.73    450.10 o 
 -12   0   4    59301.08    61017.74   6809.64 o 
 -10   0   4    29741.70    30627.65    489.39 o 
  -8   0   4      468.73      521.10    185.87 o 
  -6   0   4    41210.57    43382.06   6311.53 o 
   2   0   4    21570.76    20884.92    810.95 o 
   4   0   4    56237.50    46962.28   8068.33 o 
   6   0   4   110432.34   119888.86  12476.51 o 
   8   0   4   122537.42   138550.61  12962.81 o 
  10   0   4    32457.09    44845.67  13400.23 o 
 -12   1   4     1532.82     1485.23    178.28 o 
 -11   1   4    11171.05    11551.72    604.99 o 
 -10   1   4    21462.19    20589.88   1234.02 o 
  -9   1   4      996.33      973.78    152.78 o 
  -8   1   4    95365.09   104411.86   1509.37 o 
  -7   1   4      102.01      287.54    124.42 o 
  -6   1   4    38604.80    39493.98    488.39 o 
  -5   1   4    43453.11    42873.33    306.59 o 
  -4   1   4    25759.21    26301.72    273.58 o 
  -3   1   4   101601.80   112741.23    723.43 o 
  -2   1   4     1567.30     1426.07    225.23 o 
  -1   1   4    75221.45    80730.48   1308.95 o 
   0   1   4   128975.28   141147.48    909.62 o 
   1   1   4    27194.99    24237.59    460.04 o 
   2   1   4    70387.16    72312.68    424.24 o 
   3   1   4    27604.60    27814.70    447.84 o 
   4   1   4   157827.98   182539.78   2658.51 o 
   5   1   4    40883.95    40168.77   1012.75 o 
   6   1   4    36415.52    34347.42   1250.11 o 
   7   1   4    34430.52    33560.86    726.89 o 
   8   1   4     3648.51     2985.40    164.45 o 
   9   1   4    26364.53    26263.69   1510.12 o 
  10   1   4    10463.83     7702.18   1542.90 o 
  11   1   4     2031.49     1273.13    294.25 o 
 -11   2   4     4576.33     4734.64    397.29 o 
 -10   2   4      172.02      205.86    123.67 o 
  -9   2   4    39861.63    40739.64    455.09 o 
  -8   2   4     4092.66     3839.76    186.79 o 
  -7   2   4    60978.79    60171.07    467.33 o 
  -6   2   4     8534.71     8004.00    414.03 o 
  -5   2   4    32358.71    31731.22    768.69 o 
  -4   2   4     8452.17     8204.18    217.35 o 
  -3   2   4    16021.53    15525.39    303.19 o 
  -2   2   4     3544.24     3277.01    199.62 o 
  -1   2   4    46323.69    46193.80    382.17 o 
   0   2   4     2003.19     2613.87    199.06 o 
   1   2   4   109541.77   118395.35    753.44 o 
   2   2   4     2190.18     2386.21    165.03 o 
   3   2   4    88230.21    92457.93   2179.05 o 
   4   2   4     1515.56     1459.18    316.93 o 
   5   2   4    66997.35    56742.69   1713.31 o 
   6   2   4     4897.36     4507.35    329.52 o 
   7   2   4     1477.91     1534.31    320.66 o 
   8   2   4     2750.01     3245.88    352.29 o 
   9   2   4     3037.72     3168.24    381.88 o 
  10   2   4      542.71      907.69    328.23 o 
  11   2   4    16913.14    19354.09    632.48 o 
 -11   3   4     4491.37     2925.08    463.24 o 
 -10   3   4      444.47      452.64    119.99 o 
  -9   3   4       76.59      253.31    108.69 o 
  -8   3   4     3917.15     4062.73    264.09 o 
  -7   3   4     1118.87     1295.16    134.27 o 
  -6   3   4     4614.16     4605.18    198.24 o 
  -5   3   4    16333.23    15901.47    579.43 o 
  -4   3   4     2647.31     2756.24    191.64 o 
  -3   3   4    27576.78    26736.44    670.51 o 
  -2   3   4      128.06      228.46    135.54 o 
  -1   3   4    15826.16    15693.83    257.63 o 
   0   3   4      862.36      878.74    163.08 o 
   1   3   4     6713.04     6746.15    299.18 o 
   2   3   4     3703.27     3759.62    158.04 o 
   3   3   4     2812.75     2698.39    206.81 o 
   4   3   4     4747.14     3807.60    283.36 o 
   5   3   4     7247.48     7924.79   1288.77 o 
   6   3   4     1726.23     1549.96    341.69 o 
   7   3   4     9963.67     9924.01    444.47 o 
   8   3   4       30.39      387.08    287.73 o 
   9   3   4     9730.28     9749.98    539.80 o 
  10   3   4      255.83      345.89    255.74 o 
 -10   4   4      113.06      143.21    189.73 o 
  -9   4   4       94.13      242.95     90.95 o 
  -8   4   4      216.21      247.05    109.14 o 
  -7   4   4       28.87      238.27    110.02 o 
  -6   4   4        1.46      200.37    127.84 o 
  -5   4   4      604.12      534.40    138.16 o 
  -4   4   4       53.65      555.02    136.45 o 
  -3   4   4      807.15      794.49    159.34 o 
  -2   4   4      134.62      469.61    152.31 o 
  -1   4   4      513.42      611.58    161.29 o 
   0   4   4      762.37      962.64    157.63 o 
   1   4   4      539.92      506.32    137.80 o 
   2   4   4      378.23      479.73    159.85 o 
   3   4   4        8.91      139.62    124.13 o 
   4   4   4        1.60      207.73    103.39 o 
   5   4   4       44.67      323.49    309.98 o 
   6   4   4       21.04      627.43    334.63 o 
   7   4   4      119.62      438.20    335.95 o 
   8   4   4      171.03      311.07    267.03 o 
   9   4   4       47.66      235.50    234.97 o 
  -8   5   4     5990.90     9213.31    721.42 o 
  -7   5   4      428.25      398.20    137.39 o 
  -6   5   4     4500.64     5326.17    251.74 o 
  -5   5   4      649.00      778.22    163.31 o 
  -4   5   4     2527.55     2493.36    193.07 o 
  -3   5   4      694.93      515.34    143.80 o 
  -2   5   4       31.24      241.45    133.87 o 
  -1   5   4       13.31      209.35    136.86 o 
   0   5   4     5507.06     5357.88    264.74 o 
   1   5   4       19.15      278.23    152.28 o 
   2   5   4     7670.87     8257.73    273.45 o 
   3   5   4      427.48      380.79    157.96 o 
   4   5   4     9224.39    10851.06    440.74 o 
   5   5   4      241.14      231.29    203.20 o 
   6   5   4     1766.30     1680.46    353.49 o 
   7   5   4      312.80      494.41    282.48 o 
   8   5   4      265.13      334.29    230.60 o 
  -6   6   4     1852.93     1516.27    191.76 o 
  -5   6   4     2783.39     2861.08    219.50 o 
  -4   6   4    11213.33    12211.75    726.25 o 
  -3   6   4      895.80      902.15    188.22 o 
  -2   6   4     7511.23     8798.22   1199.35 o 
  -1   6   4     7646.64     7437.50    322.13 o 
   0   6   4     8900.06     8345.31    336.34 o 
   1   6   4    16044.24    16678.48    618.20 o 
   2   6   4     1468.56     1508.94    227.93 o 
   3   6   4    11536.59    13188.46    498.32 o 
   4   6   4     1840.79     1689.80    208.88 o 
   5   6   4     7247.38     4702.43   1471.21 o 
 -11   0   5     2389.13     2423.62    283.60 o 
  -9   0   5      930.97     1014.75    217.96 o 
  -7   0   5      479.39     1926.38    499.40 o 
  -5   0   5      236.42      290.10    177.10 o 
  -3   0   5     5261.21     5433.29    278.52 o 
  -1   0   5     3056.61     3564.37    500.05 o 
   1   0   5     1481.27     1468.52    299.70 o 
   3   0   5      497.10      547.71    265.12 o 
   5   0   5        2.83      189.88    158.28 o 
   7   0   5      408.67      458.71    226.02 o 
   9   0   5      189.56      436.63    229.02 o 
  11   0   5      242.39      240.22    299.03 o 
 -12   1   5     1329.82     1179.68    171.57 o 
 -11   1   5     3938.34     4112.12    320.93 o 
 -10   1   5      342.92      334.00    131.96 o 
  -9   1   5      845.47      978.91    149.56 o 
  -8   1   5     6052.50     6604.17    455.04 o 
  -7   1   5      211.49      441.08    130.17 o 
  -6   1   5    11804.95    11557.79    238.52 o 
  -5   1   5     2917.31     3003.46    181.40 o 
  -4   1   5    19412.91    19162.86    251.29 o 
  -3   1   5    20760.13    21235.80    294.52 o 
  -2   1   5    16579.37    16531.20    338.06 o 
  -1   1   5    10246.51     9453.26    240.80 o 
   0   1   5     1206.29     1262.53    206.32 o 
   1   1   5     5772.62     5548.65    245.29 o 
   2   1   5     4437.43     4276.35    219.72 o 
   3   1   5       56.96      226.58    143.64 o 
   4   1   5    19581.07    18752.77    414.64 o 
   5   1   5     5668.72     5495.10    218.51 o 
   6   1   5    21373.13    20307.34   1145.28 o 
   7   1   5     2562.83     2587.42    200.24 o 
   8   1   5     1547.29     1640.78    160.82 o 
   9   1   5     3861.48     3189.94    318.83 o 
  10   1   5        1.64      209.92     97.79 o 
  11   1   5     1240.96      575.61    311.90 o 
 -11   2   5      154.45      215.16    128.48 o 
 -10   2   5     1581.64     1701.55    177.79 o 
  -9   2   5    10198.27     8758.56    315.72 o 
  -8   2   5     1211.92     1152.63    157.01 o 
  -7   2   5    56499.84    52225.76    563.03 o 
  -6   2   5      598.12      626.05    138.30 o 
  -5   2   5    44018.80    46067.01   1267.05 o 
  -4   2   5       68.53      156.45    171.23 o 
  -3   2   5    60349.41    62089.95    622.72 o 
  -2   2   5      482.13      549.17    170.69 o 
  -1   2   5     6916.60     7388.08    229.30 o 
   0   2   5      509.67      398.40    153.53 o 
   1   2   5    43723.02    43884.66    418.77 o 
   2   2   5     3088.24     2929.92    148.80 o 
   3   2   5    65922.36    70280.70   2570.15 o 
   4   2   5     2934.60     2703.41    132.32 o 
   5   2   5    93926.78    80904.73   2161.03 o 
   6   2   5      235.65      358.84    248.24 o 
   7   2   5    25210.58    24117.62    561.95 o 
   8   2   5      907.00     1329.70    356.28 o 
   9   2   5      436.92      360.03    278.71 o 
  10   2   5     1222.02     1798.95    425.61 o 
  11   2   5     2284.20     1966.89    379.76 o 
 -10   3   5     1223.10     1313.13    164.09 o 
  -9   3   5    20378.78    23715.19   1702.28 o 
  -8   3   5     9245.95     9179.19    434.08 o 
  -7   3   5     6613.70     7616.29    251.33 o 
  -6   3   5    20520.58    19760.65    384.14 o 
  -5   3   5     4305.25     4237.30    255.66 o 
  -4   3   5     4197.15     4113.41    201.35 o 
  -3   3   5    84479.55    87664.23   1565.77 o 
  -2   3   5     3663.60     3814.70    218.89 o 
  -1   3   5   100194.30   104790.06   1221.49 o 
   0   3   5     1320.15     1282.14    160.55 o 
   1   3   5   133675.41   150888.45   2598.58 o 
   2   3   5    14506.73    15338.01    278.04 o 
   3   3   5    25092.35    25583.68   1569.83 o 
   4   3   5    16113.86    17131.71   1960.72 o 
   5   3   5     6655.93     5888.33    639.42 o 
   6   3   5    17399.27    16061.41    610.68 o 
   7   3   5    18022.57    21333.96   1671.19 o 
   8   3   5     2046.59     1792.00    361.82 o 
   9   3   5    48018.30    62938.40    901.51 o 
  10   3   5      254.44      573.50    299.36 o 
  -9   4   5     2776.11     3440.92    267.76 o 
  -8   4   5    11196.40    11376.16    630.09 o 
  -7   4   5    17892.09    17466.14   1391.05 o 
  -6   4   5     1513.03      944.87    270.62 o 
  -5   4   5    20914.02    17058.39    278.96 o 
  -4   4   5    47553.62    52255.57   1880.47 o 
  -3   4   5    21575.97    20041.32    324.81 o 
  -2   4   5    60246.43    62574.18   2226.78 o 
  -1   4   5      927.91     2161.16    448.82 o 
   0   4   5    62492.09    63027.36   1191.77 o 
   1   4   5    14154.15    14723.23   1018.93 o 
   2   4   5    62380.57    73152.88   3874.11 o 
   3   4   5    22756.36    22891.93    314.59 o 
   4   4   5      242.97      212.53    108.62 o 
   5   4   5    23073.70    25527.04   1257.80 o 
   6   4   5     7348.17     7557.37    592.81 o 
   7   4   5     7141.76     6949.78    551.65 o 
   8   4   5    34663.40    38886.29   1215.99 o 
   9   4   5      364.51      336.18    232.82 o 
  -8   5   5    32150.82    43211.68   4156.82 o 
  -7   5   5     1526.97     1365.80    171.47 o 
  -6   5   5    74701.73    80075.78   5175.58 o 
  -5   5   5      140.07      801.86    339.73 o 
  -4   5   5    42456.11    35752.04   2331.08 o 
  -3   5   5     2855.35     2610.55    189.16 o 
  -2   5   5    17026.55    14332.42    795.90 o 
  -1   5   5     3282.21     2688.31    200.26 o 
   0   5   5     9181.24     6566.10    259.95 o 
   1   5   5     7674.72     5239.13    397.42 o 
   2   5   5    44873.41    40308.44    626.79 o 
   3   5   5     2272.57     3068.95    377.89 o 
   4   5   5    56141.98    57164.03   2538.00 o 
   5   5   5       26.95      158.28    280.22 o 
   6   5   5    54852.81    64173.07   1189.95 o 
   7   5   5      611.04      662.17    304.49 o 
  -6   6   5      102.38      138.16    146.87 o 
  -5   6   5    13842.79    13695.96    910.55 o 
  -4   6   5    11199.85    12723.54   1020.19 o 
  -3   6   5    13467.32    13545.40    402.00 o 
  -2   6   5    13509.78    13030.90   1255.29 o 
  -1   6   5      586.72      569.73    179.40 o 
   0   6   5    11784.73    10594.69    376.01 o 
   1   6   5     8882.32     9367.04    335.04 o 
   2   6   5     7863.06     9831.56   1225.78 o 
   3   6   5    10428.89    10708.80    371.15 o 
   4   6   5       19.77      119.63    127.84 o 
   5   6   5    17308.44    19954.39   1067.28 o 
 -12   0   6    17344.48    14634.57    406.43 o 
 -10   0   6   103973.59    96259.42   1371.74 o 
  -8   0   6    73172.74    87060.51  18538.87 o 
  -6   0   6    47344.96    53202.77  12984.89 o 
  -4   0   6     2113.85     2402.64    205.98 o 
   0   0   6   132363.63   149702.22   4891.41 o 
   2   0   6   182206.66   192432.20    798.46 o 
   4   0   6    89045.16    92028.98   1520.52 o 
   6   0   6      479.20      707.53    202.74 o 
   8   0   6     8230.47     8930.47   1060.42 o 
  10   0   6    65150.20    87133.46   1947.84 o 
 -11   1   6    16855.91    15907.30    277.89 o 
 -10   1   6     3933.09     3838.24    276.86 o 
  -9   1   6    30182.53    31999.47    742.21 o 
  -8   1   6     5785.49     6480.70    211.54 o 
  -7   1   6    19417.21    19850.05    404.97 o 
  -6   1   6    72127.96    73614.27   1317.81 o 
  -5   1   6    13259.60    13779.68    488.67 o 
  -4   1   6   112449.47   121491.41    618.77 o 
  -3   1   6     6213.99     6027.94    285.92 o 
  -2   1   6   149146.52   178189.05    847.97 o 
  -1   1   6    19967.74    16070.15    361.11 o 
   0   1   6     8364.54     8017.99    313.95 o 
   1   1   6    44200.19    44363.72    552.02 o 
   2   1   6    15003.71    14935.63    292.73 o 
   3   1   6    63968.15    62273.03   1156.90 o 
   4   1   6    43957.24    43875.50    684.83 o 
   5   1   6     6403.71     6044.51    199.28 o 
   6   1   6   115713.05   122539.16   6160.79 o 
   7   1   6      302.47      249.12    115.94 o 
   8   1   6    38765.77    34640.52   1236.01 o 
   9   1   6     6201.66     5790.25    438.78 o 
  10   1   6     5730.91     4764.41    993.61 o 
  11   1   6    16713.14    19066.04   1695.57 o 
 -11   2   6     5877.78     4879.71    214.85 o 
 -10   2   6     2843.37     3122.47    178.40 o 
  -9   2   6      530.13      480.79    138.06 o 
  -8   2   6      629.45     1613.60    215.61 o 
  -7   2   6    26278.64    24279.79   1175.12 o 
  -6   2   6       16.02      322.41    138.21 o 
  -5   2   6    59151.09    57692.43    492.03 o 
  -4   2   6      191.50      196.51    192.20 o 
  -3   2   6    84949.46    84485.66    500.09 o 
  -2   2   6     8644.55     8238.10    213.98 o 
  -1   2   6   104419.97   106515.06    635.98 o 
   0   2   6     4174.50     4214.37    195.55 o 
   1   2   6       15.94      129.49    131.65 o 
   2   2   6     1729.35     2188.63    160.28 o 
   3   2   6    26989.69    27421.83   1465.29 o 
   4   2   6     1565.79     2234.86    299.44 o 
   5   2   6    69173.08    70800.96   2220.48 o 
   6   2   6      694.43      853.17    312.02 o 
   7   2   6    66438.66    67931.73   2614.28 o 
   8   2   6      626.50      886.41    309.11 o 
   9   2   6     9984.76    11167.11    866.90 o 
  10   2   6      732.84      615.80    301.70 o 
 -10   3   6     2364.03     2691.23    205.03 o 
  -9   3   6    10092.96     9593.18    315.41 o 
  -8   3   6      490.99      823.89    158.53 o 
  -7   3   6     3256.16     3388.54    184.27 o 
  -6   3   6     1434.95     1311.72    186.55 o 
  -5   3   6      858.70      579.18    199.33 o 
  -4   3   6     2599.56     2916.44    206.51 o 
  -3   3   6     5905.89     6211.99    239.71 o 
  -2   3   6     8775.98     8379.02    252.75 o 
  -1   3   6    19491.70    19080.21    274.31 o 
   0   3   6     6456.64     6013.25    204.13 o 
   1   3   6    25011.07    23335.13   1378.38 o 
   2   3   6       38.79      328.24    133.06 o 
   3   3   6    19547.81    20863.06    780.89 o 
   4   3   6      364.09      460.46     84.03 o 
   5   3   6      344.86      400.30    242.24 o 
   6   3   6     3521.66     4351.38    410.53 o 
   7   3   6     1283.19      836.55    319.09 o 
   8   3   6     3187.97     3083.18    388.23 o 
   9   3   6     5002.66     5486.09    437.94 o 
  10   3   6      524.31      391.51    288.46 o 
  -9   4   6     1274.84     1416.48    163.66 o 
  -8   4   6      369.46      626.35    178.45 o 
  -7   4   6      971.82      740.17    201.07 o 
  -6   4   6      881.80      732.51    186.82 o 
  -5   4   6      848.77      696.98    160.69 o 
  -4   4   6      237.01      272.41    135.76 o 
  -3   4   6      112.25      244.52    149.12 o 
  -2   4   6      111.27      403.76    156.02 o 
  -1   4   6      499.72      426.86    147.15 o 
   0   4   6       39.75      313.74    147.28 o 
   1   4   6     1243.75     2801.91    437.47 o 
   2   4   6      560.48     1010.03    156.44 o 
   3   4   6     1082.31      957.04    145.43 o 
   4   4   6      496.83      584.56    131.90 o 
   5   4   6      371.25      450.74    286.85 o 
   6   4   6      262.78      538.40    283.21 o 
   7   4   6       76.83      241.71    256.95 o 
   8   4   6       43.37      403.88    274.15 o 
   9   4   6       50.40      260.84    243.39 o 
  -8   5   6      125.40      152.40    149.63 o 
  -7   5   6      453.21      392.15    142.92 o 
  -6   5   6     5485.96     5451.54    388.84 o 
  -5   5   6      854.87      750.25    158.71 o 
  -4   5   6     5991.28     5595.34    276.50 o 
  -3   5   6     1966.65     1963.91    230.25 o 
  -2   5   6     7475.49     9077.50   1113.89 o 
  -1   5   6     1964.38     2037.62    189.62 o 
   0   5   6     1424.92     1535.32    178.09 o 
   1   5   6      457.15     1208.12    402.74 o 
   2   5   6      597.92      618.61    182.31 o 
   3   5   6       58.50      345.58    156.29 o 
   4   5   6     1788.49     1753.80    169.53 o 
   5   5   6      353.55      297.56    286.08 o 
   6   5   6     6934.57     8197.43    793.73 o 
   7   5   6      658.32      671.17    321.67 o 
  -5   6   6    11198.23    13095.25    442.73 o 
  -4   6   6       18.43      137.79    121.11 o 
  -3   6   6     6388.93     6577.74    535.97 o 
  -2   6   6     3549.47     3662.30    322.97 o 
  -1   6   6     5679.81     5357.97    377.95 o 
   0   6   6     7119.25     7670.22    382.41 o 
   1   6   6      765.30      619.63    176.63 o 
   2   6   6    12109.27    12893.66    332.67 o 
   3   6   6     3268.07     3382.70    233.40 o 
   4   6   6     4138.45     4286.17    392.85 o 
   5   6   6     7665.28     6245.49    771.96 o 
 -11   0   7      377.32      586.52    220.25 o 
  -9   0   7     3435.49     3354.84    237.25 o 
  -7   0   7     1897.64     1997.77    288.98 o 
  -5   0   7     3452.25     3157.72    246.18 o 
  -3   0   7      509.56     2503.39   1331.21 o 
  -1   0   7     1438.86     1423.58    310.84 o 
   1   0   7     1170.06     3950.87   1385.24 o 
   3   0   7     3036.09     3139.58    301.49 o 
   5   0   7     1746.77     1568.14    255.19 o 
   7   0   7      265.22      436.99    250.02 o 
   9   0   7        0.83      337.04    278.66 o 
  11   0   7      248.69      283.27    268.88 o 
 -11   1   7     2598.03     2636.24    166.61 o 
 -10   1   7     6595.66     6057.59    206.78 o 
  -9   1   7     9527.15     9573.31    323.65 o 
  -8   1   7     4870.96     4560.92    198.02 o 
  -7   1   7     4550.16     4379.72    221.90 o 
  -6   1   7      351.90     2570.04    892.75 o 
  -5   1   7     1089.97     1310.05    162.21 o 
  -4   1   7     8124.72     7798.10    225.76 o 
  -3   1   7      289.88      412.38    253.52 o 
  -2   1   7    27510.73    26464.18    397.25 o 
  -1   1   7     7021.30     7160.19    327.54 o 
   0   1   7    19356.48    18409.41    297.76 o 
   1   1   7     5092.15     4779.55    241.45 o 
   2   1   7     2420.03     2968.53    566.68 o 
   3   1   7    15037.81    14395.05    514.61 o 
   4   1   7       72.66      235.45    124.78 o 
   5   1   7     4640.44     5057.74    265.37 o 
   6   1   7     4295.49     4236.07    256.26 o 
   7   1   7      102.31      177.97    123.64 o 
   8   1   7     7665.97     8531.30    787.86 o 
   9   1   7      438.07      491.77    130.90 o 
  10   1   7     3463.01     3464.59    615.31 o 
  11   1   7     2935.66     2661.34    436.53 o 
 -11   2   7    15871.55    17534.76    408.45 o 
 -10   2   7       89.56      156.58    111.10 o 
  -9   2   7    11596.63    10754.07    379.54 o 
  -8   2   7      895.38     1000.79    170.56 o 
  -7   2   7      463.92      495.69    146.25 o 
  -6   2   7     7698.79     7542.36    228.70 o 
  -5   2   7    47638.85    48076.14    402.19 o 
  -4   2   7    16033.41    15559.21    374.71 o 
  -3   2   7    58714.28    59908.00    777.52 o 
  -2   2   7      954.44     1252.44    179.57 o 
  -1   2   7   108842.90   116143.63    550.53 o 
   0   2   7        1.79      118.49    131.05 o 
   1   2   7    35806.25    36050.85   1029.37 o 
   2   2   7     1137.33     1196.38    161.07 o 
   3   2   7     1312.10     1339.36    138.97 o 
   4   2   7     7617.98    10038.38    389.99 o 
   5   2   7    16824.61    17442.14    787.24 o 
   6   2   7     2876.92     2516.62    322.33 o 
   7   2   7    52849.94    59790.98   9346.79 o 
   8   2   7     1664.54     1974.33    352.98 o 
   9   2   7    25177.30    30754.24    690.72 o 
  10   2   7      292.29      507.48    304.61 o 
 -10   3   7     1316.25     1636.35    179.09 o 
  -9   3   7    40185.80    42752.54    869.20 o 
  -8   3   7     2024.66     1933.76    208.37 o 
  -7   3   7    38997.43    43325.03   1643.89 o 
  -6   3   7     7703.58     6356.73    695.22 o 
  -5   3   7    47017.25    48680.63    620.54 o 
  -4   3   7    19217.05    18799.43    295.25 o 
  -3   3   7     5185.07     5212.76    234.72 o 
  -2   3   7    16813.45    16161.24    283.49 o 
  -1   3   7    16106.30    15992.63    295.86 o 
   0   3   7    23466.33    22941.47    285.87 o 
   1   3   7    37605.08    37672.41    419.01 o 
   2   3   7     1013.04      912.75    159.55 o 
   3   3   7   109617.23   115626.16   5443.85 o 
   4   3   7     2674.42     2743.73    133.22 o 
   5   3   7    41665.61    40644.13    727.61 o 
   6   3   7     5702.73     4972.57    432.32 o 
   7   3   7     3642.94     3629.99    416.72 o 
   8   3   7    12636.26    14858.26   1065.67 o 
   9   3   7      202.98      444.60    278.13 o 
  -9   4   7     3917.20     4084.84    260.33 o 
  -8   4   7    44579.79    48807.98    932.83 o 
  -7   4   7      326.64      306.14    150.49 o 
  -6   4   7    58534.09    60595.34   3036.48 o 
  -5   4   7     9178.72     9071.84    232.11 o 
  -4   4   7    43769.68    38787.57   1201.15 o 
  -3   4   7    14457.09    14408.15    643.85 o 
  -2   4   7     1209.91     1114.96    179.26 o 
  -1   4   7    28647.66    26898.87   2044.40 o 
   0   4   7    28728.65    26493.64    505.50 o 
   1   4   7    14768.39    16882.31    314.68 o 
   2   4   7    75909.62    92432.74   4996.49 o 
   3   4   7       88.21      194.41    101.69 o 
   4   4   7    76029.84    70697.98   6612.10 o 
   5   4   7     5884.85     5325.28    583.41 o 
   6   4   7    17756.87    18180.68   1343.39 o 
   7   4   7    18831.34    19461.79    701.62 o 
   8   4   7     3531.11     3143.04    394.31 o 
  -8   5   7     6242.36     5223.23    561.74 o 
  -7   5   7      824.13      864.56    159.85 o 
  -6   5   7    13924.20    16067.32    380.55 o 
  -5   5   7     2569.71     2320.01    186.15 o 
  -4   5   7    43981.27    42454.76   3799.91 o 
  -3   5   7      419.72      397.16    149.90 o 
  -2   5   7    63363.44    54819.88    474.95 o 
  -1   5   7      737.72     2776.26    916.67 o 
   0   5   7    73224.75    67141.00   2502.60 o 
   1   5   7     1000.37      936.51    158.20 o 
   2   5   7     2128.99     1885.22    183.32 o 
   3   5   7     3576.93     3471.26    213.56 o 
   4   5   7     2255.95     2199.67    221.13 o 
   5   5   7      825.83      885.19    318.37 o 
   6   5   7    23651.97    28622.43   3132.44 o 
   7   5   7       28.97      192.56    248.74 o 
  -5   6   7     6333.73     5347.21    578.50 o 
  -4   6   7     1988.17     1995.45    191.99 o 
  -3   6   7     8303.37     8387.31    830.53 o 
  -2   6   7     1002.10      907.40    176.51 o 
  -1   6   7    21728.32    20102.19    573.38 o 
   0   6   7     7134.08     7822.68    336.83 o 
   1   6   7    10082.35     9779.66    320.03 o 
   2   6   7    11617.35    11388.74    422.14 o 
   3   6   7      149.53      133.37    143.43 o 
   4   6   7     8274.25     6667.65    350.52 o 
 -10   0   8     1223.59     1024.49    194.36 o 
  -8   0   8    41759.38    47021.61  13361.26 o 
  -6   0   8    51810.64    50607.68   2089.16 o 
  -2   0   8    75998.98    78981.43    868.21 o 
   0   0   8     2749.03     2661.59    331.12 o 
   2   0   8    24264.39    25130.51    483.11 o 
   4   0   8   191946.47   222228.94    886.20 o 
   6   0   8    84183.36    92286.52   6021.11 o 
   8   0   8    24516.13    24892.80   3029.05 o 
  10   0   8     4025.70     4683.19    446.13 o 
 -11   1   8     2479.30     2272.65    171.22 o 
 -10   1   8    29486.75    29680.71   1394.74 o 
  -9   1   8     6822.48     6106.18    266.50 o 
  -8   1   8    27253.32    27652.26    504.04 o 
  -7   1   8    23518.34    22493.70    298.81 o 
  -6   1   8     4915.20     4940.79    188.52 o 
  -5   1   8    46304.73    46676.34    446.08 o 
  -4   1   8    31725.85    29113.63    500.68 o 
  -3   1   8    70797.04    69738.01    584.14 o 
  -2   1   8   100794.32   111222.10    755.93 o 
  -1   1   8     7126.03     7173.39    312.80 o 
   0   1   8   150442.72   170209.78   1923.61 o 
   1   1   8      828.19      610.69    198.20 o 
   2   1   8    55568.61    55629.28    675.86 o 
   3   1   8    46492.45    44552.80    436.22 o 
   4   1   8     1100.27     1068.53    174.12 o 
   5   1   8    81337.54    84148.92   2111.12 o 
   6   1   8     6226.19     6178.52    240.17 o 
   7   1   8    21990.91    20520.23    386.66 o 
   8   1   8    33926.57    29569.83    515.27 o 
   9   1   8     5578.80     5722.17    300.39 o 
  10   1   8    27483.29    32989.76   1687.10 o 
 -11   2   8    25400.63    25947.69    355.80 o 
 -10   2   8     2653.45     2587.74    180.25 o 
  -9   2   8    32053.93    29984.34    471.59 o 
  -8   2   8     7579.15     7082.35    254.46 o 
  -7   2   8    21513.18    23456.97    346.75 o 
  -6   2   8     3597.15     3693.47    190.47 o 
  -5   2   8     6052.71     5382.95    231.41 o 
  -4   2   8     3627.61     3168.22    210.78 o 
  -3   2   8    31943.76    30488.63    327.49 o 
  -2   2   8      270.24      431.58    170.56 o 
  -1   2   8    77052.95    76469.78    619.02 o 
   0   2   8     6171.73     6004.29    329.57 o 
   1   2   8   104360.13   105762.09   2155.67 o 
   2   2   8     2587.71     2557.24    230.23 o 
   3   2   8    17834.66    13511.87    397.49 o 
   4   2   8     7513.31     7850.49    345.24 o 
   5   2   8     1161.05     1126.03    164.39 o 
   6   2   8     2108.75     1997.93    133.72 o 
   7   2   8    14527.04    13072.60    518.24 o 
   8   2   8      390.23      529.48    283.12 o 
   9   2   8    32177.89    41700.62   5499.96 o 
  10   2   8      134.81      382.81    280.03 o 
 -10   3   8     1132.13     1311.04    182.82 o 
  -9   3   8     4837.13     4929.17    238.39 o 
  -8   3   8     7416.21     7182.03    251.10 o 
  -7   3   8    11473.68    11014.70    264.33 o 
  -6   3   8     2397.75     2375.44    214.26 o 
  -5   3   8     8833.41     8313.99    282.58 o 
  -4   3   8      150.90      269.30    138.57 o 
  -3   3   8     8159.41     7888.72    248.07 o 
  -2   3   8      191.63      126.51    120.41 o 
  -1   3   8       29.97      245.07    148.97 o 
   0   3   8     7325.11     7259.46    277.71 o 
   1   3   8     1649.67     1617.89    184.28 o 
   2   3   8     2950.69     3400.16    249.09 o 
   3   3   8     7924.59     8795.83    459.00 o 
   4   3   8     2106.04     2177.19    144.71 o 
   5   3   8    17066.95    18449.76    564.28 o 
   6   3   8     1355.53     1517.46    350.09 o 
   7   3   8     5124.59     5011.13    501.12 o 
   8   3   8      631.20      814.95    350.16 o 
   9   3   8     1181.70     1077.06    315.59 o 
  -9   4   8      412.58      507.14    140.35 o 
  -8   4   8      149.14      335.44    126.19 o 
  -7   4   8     1601.97     1745.46    201.50 o 
  -6   4   8       63.16      250.30    139.61 o 
  -5   4   8     2432.25     2464.91    191.12 o 
  -4   4   8      703.09     1059.10    189.43 o 
  -3   4   8     2645.87     3029.52    221.90 o 
  -2   4   8     1124.93     1303.98    190.81 o 
  -1   4   8      175.63      299.41    139.73 o 
   0   4   8      969.72     1105.32    172.17 o 
   1   4   8      131.35      217.21    140.05 o 
   2   4   8      168.63      346.23    150.13 o 
   3   4   8      948.67     1113.64    172.64 o 
   4   4   8       59.88      420.20    127.74 o 
   5   4   8     1134.39     1162.97    338.10 o 
   6   4   8      484.23      577.49    311.11 o 
   7   4   8      873.61      798.73    360.45 o 
   8   4   8      423.78      439.02    294.57 o 
  -7   5   8     1510.16     1676.98    204.66 o 
  -6   5   8      809.36      810.27    151.97 o 
  -5   5   8        3.37       74.03    125.64 o 
  -4   5   8      632.42      637.09    147.19 o 
  -3   5   8      144.51      162.73    117.98 o 
  -2   5   8     3355.65     3266.51    222.31 o 
  -1   5   8     2472.61     2351.96    197.32 o 
   0   5   8    13047.28    13292.40    539.91 o 
   1   5   8     2839.96     2847.94    236.33 o 
   2   5   8     4957.18     5651.76    252.37 o 
   3   5   8      671.28      812.43    197.51 o 
   4   5   8      402.41      284.78    136.76 o 
   5   5   8      171.22      155.89    222.88 o 
   6   5   8      109.24      425.52    282.02 o 
  -4   6   8     8954.34    10766.49    720.09 o 
  -3   6   8     5289.96     5518.20    258.23 o 
  -2   6   8     4785.06     5067.34    367.33 o 
  -1   6   8    10854.66    11649.88    322.78 o 
   0   6   8      414.90      408.00    155.09 o 
   1   6   8    14879.54    16255.40    504.61 o 
   2   6   8      734.62      685.89    193.44 o 
   3   6   8     1412.06     1189.61    203.29 o 
 -11   0   9     1980.89     1838.52    275.81 o 
  -9   0   9      160.21      226.64    147.45 o 
  -7   0   9     1343.63     1065.54    236.08 o 
  -5   0   9     3046.64     3153.27    265.89 o 
  -3   0   9    12232.16     9671.43   1345.24 o 
  -1   0   9     4918.35     5016.14    316.68 o 
   1   0   9      392.35      527.19    259.58 o 
   3   0   9      385.11      534.67    270.65 o 
   5   0   9     2925.06     2492.34    432.88 o 
   7   0   9     1559.43     1451.97    269.37 o 
   9   0   9     1073.30     1176.74    321.73 o 
 -11   1   9       14.01      206.19    109.79 o 
 -10   1   9     1998.48     1719.71    150.75 o 
  -9   1   9      845.51      790.86    138.33 o 
  -8   1   9     7134.40     7254.34    272.00 o 
  -7   1   9     9662.06     9761.35    275.21 o 
  -6   1   9    13963.23    13759.40    246.52 o 
  -5   1   9    10221.15    10578.95    240.49 o 
  -4   1   9     3715.98     3524.47    268.61 o 
  -3   1   9     9089.92     9142.54    243.59 o 
  -2   1   9        3.12      117.57    144.67 o 
  -1   1   9      520.27      631.90    203.62 o 
   0   1   9     9452.03     9219.10    275.33 o 
   1   1   9     4038.02     4042.44    232.65 o 
   2   1   9    21917.62    21648.07    384.63 o 
   3   1   9     6243.56     6453.33    252.60 o 
   4   1   9     9052.69     9365.63    267.29 o 
   5   1   9     9942.65    10990.25    461.90 o 
   6   1   9     3270.53     3068.35    343.42 o 
   7   1   9     4098.36     4054.12    278.55 o 
   8   1   9        1.78      191.61    146.21 o 
   9   1   9     1118.52      917.28    168.99 o 
  10   1   9     2168.84     1699.19    361.13 o 
 -10   2   9     1459.15     1556.57    150.60 o 
  -9   2   9    24204.17    24429.56    396.49 o 
  -8   2   9      223.90      416.91    135.25 o 
  -7   2   9    42242.62    44235.07   1387.66 o 
  -6   2   9      620.74      661.90    157.75 o 
  -5   2   9     7949.28     7507.14    248.08 o 
  -4   2   9     3334.55     3314.82    222.41 o 
  -3   2   9     8794.80     8751.20    243.99 o 
  -2   2   9     4888.91     4635.17    209.28 o 
  -1   2   9    21061.42    20649.69    487.12 o 
   0   2   9     3751.34     4082.69    349.83 o 
   1   2   9    86620.46    95019.07   1505.98 o 
   2   2   9     5353.79     4611.19    331.15 o 
   3   2   9    49886.02    48394.30   1420.55 o 
   4   2   9      287.76      308.01    145.66 o 
   5   2   9    11854.12    13381.23    610.89 o 
   6   2   9     2399.08     2025.14    195.33 o 
   7   2   9      119.46      100.57     45.07 o 
   8   2   9     2594.82     2908.31    378.80 o 
   9   2   9    17657.41    14736.20   3353.21 o 
 -10   3   9     6049.29     5603.85    363.88 o 
  -9   3   9     1982.36     1759.91    193.31 o 
  -8   3   9     6403.85     6528.81    245.40 o 
  -7   3   9    12020.12    12180.83    230.83 o 
  -6   3   9     4822.60     4882.10    324.08 o 
  -5   3   9    31501.59    31338.76    503.51 o 
  -4   3   9      800.00      687.87    173.19 o 
  -3   3   9    89319.57    94270.98    903.30 o 
  -2   3   9     1362.85     1286.47    181.73 o 
  -1   3   9    47768.86    51402.55   1114.09 o 
   0   3   9    16531.24    15370.21   1321.98 o 
   1   3   9    12797.02    12583.55    317.62 o 
   2   3   9    23391.93    24603.98    385.87 o 
   3   3   9      286.03      227.23    124.07 o 
   4   3   9     3803.90     3712.38    174.14 o 
   5   3   9    45576.00    53462.55   4756.35 o 
   6   3   9     2304.66     1917.85    357.82 o 
   7   3   9    47188.96    47182.64   4123.48 o 
   8   3   9     2673.49     2919.87    535.37 o 
   9   3   9    27425.92    29666.61   1715.61 o 
  -9   4   9    10381.37     9795.30    355.15 o 
  -8   4   9     5085.64     5203.62    281.71 o 
  -7   4   9    17925.38    20299.18    423.30 o 
  -6   4   9    25318.88    27018.15    479.81 o 
  -5   4   9     4126.54     4127.67    199.61 o 
  -4   4   9    49833.36    48288.45    495.06 o 
  -3   4   9     1985.44     1556.72    168.43 o 
  -2   4   9    88528.45    92876.51   3694.26 o 
  -1   4   9    11619.02    10912.30    948.64 o 
   0   4   9    11659.20    11113.19    833.26 o 
   1   4   9    26434.61    28020.52   1517.26 o 
   2   4   9      398.75      476.69    150.26 o 
   3   4   9    13393.13    12971.56    435.55 o 
   4   4   9    25274.40    24319.63   1334.62 o 
   5   4   9     2241.09     1064.55    120.87 o 
   6   4   9    58341.80    71460.88  10413.31 o 
   7   4   9        2.96      285.92    268.20 o 
   8   4   9    27002.93    22700.90    979.12 o 
  -7   5   9       58.21      181.28    132.65 o 
  -6   5   9    32037.61    30911.11   2154.09 o 
  -5   5   9      353.96      399.66    144.20 o 
  -4   5   9      155.61      255.35    130.81 o 
  -3   5   9     3696.83     3569.82    318.39 o 
  -2   5   9     8144.31     6978.70    562.56 o 
  -1   5   9     2569.51     2294.77    192.00 o 
   0   5   9    63510.41    55712.13   2961.25 o 
   1   5   9      771.43      864.11    162.03 o 
   2   5   9    78204.93    80513.49   3132.66 o 
   3   5   9      169.65      241.22    131.69 o 
   4   5   9    15219.14    16082.64   1485.01 o 
   5   5   9     1289.30     1166.60    294.64 o 
   6   5   9     4298.07     4104.66    679.06 o 
  -3   6   9      139.25      236.92    129.19 o 
  -2   6   9    12274.96    11860.24    291.98 o 
  -1   6   9     2709.76     2128.24    191.53 o 
   0   6   9     2237.80     2035.47    238.96 o 
   1   6   9    19052.88    20107.72    684.92 o 
   2   6   9      265.99      417.30    164.06 o 
   3   6   9    12036.17     7446.12    607.85 o 
 -10   0  10    56224.96    62946.32   2258.62 o 
  -8   0  10    11498.80    11345.60    401.47 o 
  -6   0  10     5307.36     5222.34    291.41 o 
  -4   0  10    50818.36    48597.62    482.75 o 
  -2   0  10   233636.95   251530.30   1463.59 o 
   0   0  10   148455.42   165627.11    870.15 o 
   2   0  10    61157.10    61767.24    599.52 o 
   4   0  10      750.93      515.56    235.33 o 
   6   0  10    56869.22    59846.44   5121.73 o 
   8   0  10    52105.29    51695.24   9402.57 o 
  10   0  10    55067.48    50824.04   8918.63 o 
 -11   1  10    13259.79    12357.00    383.77 o 
 -10   1  10    21780.29    23465.02    813.51 o 
  -9   1  10    18851.54    17235.77    440.64 o 
  -8   1  10    27089.34    25119.47    319.15 o 
  -7   1  10      144.60      183.16    116.77 o 
  -6   1  10    65032.77    67540.13    650.48 o 
  -5   1  10     4999.04     4653.10    194.84 o 
  -4   1  10    32386.75    31340.88    468.73 o 
  -3   1  10    35584.69    34329.60    330.95 o 
  -2   1  10      353.28      314.20    146.28 o 
  -1   1  10    50602.93    47367.00    657.01 o 
   0   1  10     8831.11     8729.29    266.18 o 
   1   1  10    10566.99     9714.06    273.48 o 
   2   1  10   103635.78   107254.74    815.76 o 
   3   1  10     8318.94     8557.33    299.82 o 
   4   1  10    69925.63    81532.63    661.08 o 
   5   1  10     1842.36     1619.07    207.73 o 
   6   1  10    15788.60    16647.88   2296.27 o 
   7   1  10    17431.81    18261.23   1003.27 o 
   8   1  10     2789.01     2775.22    234.84 o 
   9   1  10    14320.00    14658.61    323.01 o 
 -10   2  10       42.07      212.33    110.98 o 
  -9   2  10    14282.79    13650.33    273.76 o 
  -8   2  10      898.73      817.83    141.94 o 
  -7   2  10    41755.78    41452.63   1888.18 o 
  -6   2  10     2377.06     2288.17    174.81 o 
  -5   2  10    59867.21    57595.90    435.72 o 
  -4   2  10     3778.25     3553.55    190.60 o 
  -3   2  10     5501.09     5618.27    230.90 o 
  -2   2  10     3111.16     3091.16    195.26 o 
  -1   2  10      333.17      343.28    148.90 o 
   0   2  10      923.26      952.93    204.25 o 
   1   2  10    29964.14    29656.19   1758.73 o 
   2   2  10       34.94      221.17    143.93 o 
   3   2  10    68285.62    60566.44   7166.34 o 
   4   2  10     3136.44     3274.29    367.48 o 
   5   2  10    32952.18    34150.09   1201.73 o 
   6   2  10     5877.02     5112.77    238.50 o 
   7   2  10    17263.21    16325.35    822.54 o 
   8   2  10     1800.24     1951.71    368.98 o 
   9   2  10      105.26      170.01    245.01 o 
  -9   3  10     3521.26     3435.94    282.28 o 
  -8   3  10       96.80      206.32    125.23 o 
  -7   3  10      238.44      260.15    122.36 o 
  -6   3  10     3931.39     4048.30    248.51 o 
  -5   3  10     5006.13     4773.82    257.22 o 
  -4   3  10     4921.28     5181.03    241.23 o 
  -3   3  10    16589.02    16364.69    339.54 o 
  -2   3  10     8815.98     8913.03    303.16 o 
  -1   3  10    25314.26    24842.28    341.84 o 
   0   3  10     1441.90     1652.80    183.70 o 
   1   3  10     4847.07     5147.18    368.97 o 
   2   3  10     1074.62     1249.57    180.02 o 
   3   3  10      779.97      787.36    160.45 o 
   4   3  10     1892.50     1986.51    245.91 o 
   5   3  10     3046.87     3132.11    200.85 o 
   6   3  10     4849.22     4591.18    506.55 o 
   7   3  10    10642.81     9644.41    626.75 o 
   8   3  10     2382.19     2558.99    371.25 o 
  -8   4  10      847.31      680.36    208.09 o 
  -7   4  10        9.43      111.19    106.09 o 
  -6   4  10      938.54      961.40    158.25 o 
  -5   4  10      200.54      337.84    144.80 o 
  -4   4  10       92.92      197.51    135.76 o 
  -3   4  10     1912.69     1756.58    200.38 o 
  -2   4  10      545.07      540.94    151.74 o 
  -1   4  10     4952.53     3952.15    254.34 o 
   0   4  10     1069.67     1248.97    210.96 o 
   1   4  10     1626.31     1718.41    187.40 o 
   2   4  10      843.39      678.79    141.98 o 
   3   4  10      287.00      348.22    148.81 o 
   4   4  10      446.66      493.01    135.02 o 
   5   4  10      135.86      289.86    108.29 o 
   6   4  10       28.06      204.81    222.79 o 
   7   4  10      822.35      965.84    300.12 o 
  -6   5  10     6631.90     6070.61    616.29 o 
  -5   5  10     3313.48     2922.75    218.13 o 
  -4   5  10     2519.94     2549.22    220.06 o 
  -3   5  10      866.73      902.68    182.17 o 
  -2   5  10      406.99      443.00    151.08 o 
  -1   5  10      305.52      311.41    150.48 o 
   0   5  10      379.19      549.51    159.28 o 
   1   5  10      989.51      905.82    192.30 o 
   2   5  10     6035.76     7366.28    383.06 o 
   3   5  10     1447.87     1361.51    174.13 o 
   4   5  10     3746.12     3570.37    272.86 o 
   5   5  10     1345.98     1400.22    335.89 o 
  -3   6  10       26.53      142.27    253.25 o 
  -2   6  10    10653.75    11769.50    390.02 o 
  -1   6  10     1279.98     1016.17    175.48 o 
   0   6  10    11478.09    12239.77    555.41 o 
   1   6  10     7053.14     6424.10    881.36 o 
  -9   0  11     6163.37     5701.20    301.28 o 
  -7   0  11     2137.83     1787.57    236.30 o 
  -5   0  11        1.51       86.89    171.66 o 
  -3   0  11      875.93      337.19    445.01 o 
  -1   0  11     7718.83     7407.67    358.87 o 
   1   0  11     8782.89     8982.18    405.95 o 
   3   0  11     5479.16     5984.79    422.61 o 
   5   0  11      272.00      341.63    244.38 o 
   7   0  11      674.34      657.16    229.24 o 
   9   0  11     1733.18     1790.04    295.48 o 
 -10   1  11      446.88      380.52    120.12 o 
  -9   1  11     1316.68     1228.47    153.44 o 
  -8   1  11        2.69      137.30    107.90 o 
  -7   1  11       23.61      147.82    109.44 o 
  -6   1  11     5712.12     5214.73    204.66 o 
  -5   1  11     4905.68     4866.22    197.00 o 
  -4   1  11    13840.57    13165.01    387.76 o 
  -3   1  11     5000.25     4619.83    251.35 o 
  -2   1  11     6287.74     6068.23    262.42 o 
  -1   1  11     9995.45     9526.58    252.13 o 
   0   1  11     6519.69     6402.32    319.43 o 
   1   1  11     4702.67     4558.13    228.54 o 
   2   1  11      333.95      233.40    162.17 o 
   3   1  11       54.26      253.52    165.18 o 
   4   1  11     5652.96     6043.38    294.02 o 
   5   1  11      140.91      294.57    151.99 o 
   6   1  11     3840.05     3454.75    262.47 o 
   7   1  11     3190.38     2646.67    323.47 o 
   8   1  11     5517.62     6231.27    258.97 o 
   9   1  11     3450.77     2974.86    310.67 o 
 -10   2  11     1429.23     1443.30    160.91 o 
  -9   2  11     4404.87     4191.78    223.22 o 
  -8   2  11     3678.03     3384.11    273.31 o 
  -7   2  11    17080.60    17938.03    398.12 o 
  -6   2  11     8566.85     9010.70    361.92 o 
  -5   2  11    69455.48    72377.33    757.47 o 
  -4   2  11     5905.00     5663.99    244.15 o 
  -3   2  11    35685.52    36343.91    403.91 o 
  -2   2  11       20.17      124.65    126.38 o 
  -1   2  11     2995.00     3025.97    213.03 o 
   0   2  11     2092.10     2065.88    231.62 o 
   1   2  11     2170.01     2323.17    209.62 o 
   2   2  11     8364.09     8248.04    253.27 o 
   3   2  11    41134.36    41953.66   2146.12 o 
   4   2  11     4286.32     3985.38    282.34 o 
   5   2  11    26579.16    29047.81    456.67 o 
   6   2  11      601.01      716.52    156.97 o 
   7   2  11    21005.30    20655.15    608.54 o 
   8   2  11      128.67      125.07     59.77 o 
   9   2  11     6613.03     5038.18   1077.89 o 
  -9   3  11    40542.76    46354.56   3228.75 o 
  -8   3  11     5007.45     5119.56    284.94 o 
  -7   3  11    24093.28    26599.20    433.04 o 
  -6   3  11    10323.43    11451.40    356.73 o 
  -5   3  11     1157.73     1111.62    172.50 o 
  -4   3  11    14913.73    15427.29    412.62 o 
  -3   3  11    10803.69    10865.27    283.71 o 
  -2   3  11     3460.32     3399.45    229.97 o 
  -1   3  11    98103.98   106822.45    818.44 o 
   0   3  11       67.22      155.04    137.06 o 
   1   3  11    73437.91    87047.65  16826.04 o 
   2   3  11     9130.40     9116.41    302.25 o 
   3   3  11    35146.12    39137.38   1571.29 o 
   4   3  11    13720.50    15636.64    596.73 o 
   5   3  11     6427.05     7106.75    555.19 o 
   6   3  11     7384.89     5956.08    465.76 o 
   7   3  11     9938.20    10811.66   1590.81 o 
   8   3  11     2919.44     3254.74    383.35 o 
  -8   4  11    35883.48    42411.24    529.70 o 
  -7   4  11     5919.60     6164.52    282.01 o 
  -6   4  11     1764.04     1981.66    207.59 o 
  -5   4  11    16706.01    19185.83    375.58 o 
  -4   4  11      108.63      156.47    120.68 o 
  -3   4  11     8440.01     7848.78    299.73 o 
  -2   4  11    26607.46    26639.38   1439.41 o 
  -1   4  11     1459.55     1309.76    172.74 o 
   0   4  11    83944.70    76923.60    578.84 o 
   1   4  11       85.28      266.93    139.79 o 
   2   4  11    31031.99    36840.28    425.84 o 
   3   4  11     7084.44     6881.82    609.32 o 
   4   4  11    20756.38    21000.57   2107.05 o 
   5   4  11     8394.78     8968.37    875.26 o 
   6   4  11      766.79      693.19    271.81 o 
   7   4  11     8435.33     5778.85    679.91 o 
  -6   5  11    30968.39    27845.71   1445.76 o 
  -5   5  11       22.04      244.70    143.64 o 
  -4   5  11    41449.89    40217.86    532.60 o 
  -3   5  11      113.53      276.06    141.91 o 
  -2   5  11    14225.66    14800.56    327.94 o 
  -1   5  11     3000.16     2525.83    194.73 o 
   0   5  11     2858.04     2784.73    200.55 o 
   1   5  11     1556.79     1547.37    186.10 o 
   2   5  11    10113.57     9595.28    656.67 o 
   3   5  11     1115.25     1156.01    178.36 o 
   4   5  11    36242.90    35338.03   1275.52 o 
   5   5  11      374.29       54.68    368.23 o 
 -10   0  12    23249.89    19724.08    488.37 o 
  -8   0  12    80252.76    78368.05   3980.88 o 
  -6   0  12    57269.70    58388.80   2004.53 o 
  -4   0  12     8747.21     8570.85    414.15 o 
  -2   0  12      820.67      887.60    245.92 o 
   0   0  12    96240.79    97464.46   1264.02 o 
   2   0  12   144152.34   162828.38    975.28 o 
   4   0  12   100383.91   110786.55   9492.36 o 
   6   0  12    20360.50    20373.02   2506.99 o 
   8   0  12     7446.19     6252.20    604.28 o 
 -10   1  12     4597.05     4216.33    188.65 o 
  -9   1  12    13510.45    13226.41    397.63 o 
  -8   1  12     1724.66     1704.95    161.69 o 
  -7   1  12    34481.14    31784.04    367.25 o 
  -6   1  12    15754.34    15684.86    310.43 o 
  -5   1  12    20473.42    20705.17    345.51 o 
  -4   1  12    81604.68    81822.54    648.89 o 
  -3   1  12    11654.98    11483.74    256.89 o 
  -2   1  12    36200.39    35742.66    465.72 o 
  -1   1  12     6971.69     6634.40    247.42 o 
   0   1  12    18750.69    17927.12    328.86 o 
   1   1  12    43936.83    42588.30    437.27 o 
   2   1  12     2706.15     2478.04    249.13 o 
   3   1  12    36861.80    38737.53    566.90 o 
   4   1  12    28835.18    27160.73   2333.02 o 
   5   1  12    32042.14    27286.99    820.06 o 
   6   1  12    24234.22    22895.37   1804.24 o 
   7   1  12     1555.69     1328.03    211.51 o 
   8   1  12    26884.36    25160.11   1695.98 o 
   9   1  12     1994.30     1340.26    169.73 o 
 -10   2  12     2767.83     1854.84    300.28 o 
  -9   2  12     1249.98     1245.62    146.74 o 
  -8   2  12     2123.84     2044.79    161.99 o 
  -7   2  12      440.80      406.85    143.13 o 
  -6   2  12     1487.77      723.96    272.15 o 
  -5   2  12    27085.57    26422.68    458.56 o 
  -4   2  12     2033.99     2045.85    174.05 o 
  -3   2  12    70555.89    68846.23   1241.91 o 
  -2   2  12     4054.01     4209.87    241.71 o 
  -1   2  12    27146.24    27692.32    383.27 o 
   0   2  12     3782.87     3447.10    262.15 o 
   1   2  12    13434.20    12950.73    463.55 o 
   2   2  12     5029.67     4143.01    270.56 o 
   3   2  12     1715.99     1580.59    196.55 o 
   4   2  12      780.99      625.08    171.13 o 
   5   2  12    17244.48    18571.02   1279.33 o 
   6   2  12       21.41      164.41    118.86 o 
   7   2  12    16906.16    18487.00   1458.68 o 
   8   2  12      466.89      365.85     84.13 o 
  -9   3  12     6236.92     5282.65    256.04 o 
  -8   3  12     3417.19     3534.42    223.56 o 
  -7   3  12     8647.42     8474.71    282.41 o 
  -6   3  12      855.02      875.24    140.57 o 
  -5   3  12     1065.26      853.00    159.37 o 
  -4   3  12      805.97     1066.66    165.76 o 
  -3   3  12      371.32      330.09    154.30 o 
  -2   3  12     4432.04     4553.27    399.95 o 
  -1   3  12     9589.51     9587.70    671.45 o 
   0   3  12     8419.94     8460.33    725.71 o 
   1   3  12    17910.46    17997.84    645.64 o 
   2   3  12     4495.33     4529.37    252.21 o 
   3   3  12     7617.99     7803.56    475.62 o 
   4   3  12      411.32      514.51    160.57 o 
   5   3  12     3815.31     4248.08    226.03 o 
   6   3  12      207.21      168.49     89.20 o 
   7   3  12       47.32      244.23    264.15 o 
  -7   4  12     4589.51     4699.89    234.54 o 
  -6   4  12      353.17      505.65    151.92 o 
  -5   4  12      928.70      889.32    155.68 o 
  -4   4  12     1442.18     1478.18    198.64 o 
  -3   4  12      374.33      352.02    139.89 o 
  -2   4  12      916.62      728.15    158.40 o 
  -1   4  12      865.29      836.77    174.06 o 
   0   4  12       61.44      277.11    139.58 o 
   1   4  12     3301.00     3215.79    195.25 o 
   2   4  12       71.59      372.34    171.18 o 
   3   4  12     2443.79     2458.75    192.76 o 
   4   4  12      670.86      702.61    155.64 o 
   5   4  12     2149.09     2115.23    199.03 o 
   6   4  12      740.03      732.18    288.92 o 
  -5   5  12     1959.27     2002.19    194.68 o 
  -4   5  12     5039.76     5528.57    237.33 o 
  -3   5  12     3855.40     3455.11    199.50 o 
  -2   5  12     4451.71     4642.90    212.79 o 
  -1   5  12     3005.67     2832.82    224.70 o 
   0   5  12     3542.93     3850.48    221.47 o 
   1   5  12     1595.38     1640.94    184.36 o 
   2   5  12      549.51      569.23    151.63 o 
   3   5  12       25.90      128.51    101.34 o 
   4   5  12     1352.22     1185.67    200.05 o 
  -9   0  13      904.72      564.27    176.64 o 
  -7   0  13    10451.27    10212.87    328.88 o 
  -5   0  13     9298.52     8580.48    308.27 o 
  -3   0  13     3092.15     2821.78    424.32 o 
  -1   0  13      207.23      276.26    224.50 o 
   1   0  13     4020.20     4195.42    379.03 o 
   3   0  13     7019.96     7583.66    433.04 o 
   5   0  13     5010.49     4623.69    331.48 o 
   7   0  13     1601.98     1367.63    265.08 o 
 -10   1  13     4608.77     3435.82    251.00 o 
  -9   1  13     3833.07     3312.94    297.53 o 
  -8   1  13     4183.38     4154.04    193.75 o 
  -7   1  13     6921.63     6829.81    206.61 o 
  -6   1  13     4477.81     4314.83    193.45 o 
  -5   1  13     2985.04     2891.57    220.76 o 
  -4   1  13      307.84     1030.43    146.96 o 
  -3   1  13       86.27      158.37    129.54 o 
  -2   1  13     2937.51     3100.08    359.56 o 
  -1   1  13     1488.34     1652.69    205.83 o 
   0   1  13     8893.13     8580.89    260.77 o 
   1   1  13    15616.31    16225.88    349.90 o 
   2   1  13    17379.82    17463.76    355.99 o 
   3   1  13    10468.36    10374.12    616.48 o 
   4   1  13     2423.23     2669.45    241.58 o 
   5   1  13     3070.15     2692.87    243.10 o 
   6   1  13        3.90      269.46    143.47 o 
   7   1  13      321.20      302.78    157.02 o 
   8   1  13     1426.74     1369.82    170.22 o 
  -9   2  13     7469.07     7303.48    294.96 o 
  -8   2  13      477.47      474.64    136.21 o 
  -7   2  13      240.87      162.00    113.75 o 
  -6   2  13     3540.39     3461.68    238.14 o 
  -5   2  13     2019.00     1806.33    174.24 o 
  -4   2  13     5460.27     5224.40    281.24 o 
  -3   2  13    38430.95    38819.07    377.28 o 
  -2   2  13     6766.81     7465.77    258.58 o 
  -1   2  13    37395.23    39978.64    910.62 o 
   0   2  13     2723.88     2769.82    231.76 o 
   1   2  13    27063.57    28711.05    554.34 o 
   2   2  13      102.51      208.86    158.32 o 
   3   2  13     5842.65     6155.14    464.46 o 
   4   2  13     3069.26     2822.33    233.89 o 
   5   2  13     4854.30     4956.86    319.75 o 
   6   2  13     4913.48     3899.16    300.14 o 
   7   2  13     9318.64    10032.11    609.48 o 
   8   2  13     3122.03     1638.12    296.70 o 
  -8   3  13       26.27      184.44    113.50 o 
  -7   3  13    39152.03    45346.12   1060.19 o 
  -6   3  13     1168.30     1233.23    178.57 o 
  -5   3  13    35790.13    37742.79   1846.67 o 
  -4   3  13     5154.86     5165.10    241.39 o 
  -3   3  13    24354.62    25854.69    530.11 o 
  -2   3  13    16687.95    17171.12    419.10 o 
  -1   3  13     3176.69     3178.87    211.18 o 
   0   3  13     4592.87     4622.41    316.84 o 
   1   3  13    24478.97    25021.38   5389.88 o 
   2   3  13     3211.68     3209.60    390.71 o 
   3   3  13    31968.98    33499.07   2402.71 o 
   4   3  13       17.22      181.15    127.16 o 
   5   3  13    38957.79    45722.23   5921.40 o 
   6   3  13     5053.17     5310.63    507.00 o 
   7   3  13    19803.06    20739.66   2403.39 o 
  -7   4  13      978.65      744.74    149.60 o 
  -6   4  13    50004.75    54206.44   1937.93 o 
  -5   4  13      236.38      245.22    134.36 o 
  -4   4  13    20619.60    21323.47    931.44 o 
  -3   4  13    10562.26     9504.55    411.02 o 
  -2   4  13    12391.80    11654.91    754.08 o 
  -1   4  13    13218.82    12412.22    261.53 o 
   0   4  13     6216.54     5189.15    313.96 o 
   1   4  13     9276.24     9343.97    568.38 o 
   2   4  13    31809.39    40699.79   1001.50 o 
   3   4  13     1451.90     1760.23    201.27 o 
   4   4  13    37141.27    38015.61    461.26 o 
   5   4  13      958.60      793.76    135.87 o 
  -4   5  13    13331.71    13859.79    467.47 o 
  -3   5  13      765.39      699.57    168.42 o 
  -2   5  13    46245.95    42075.77   2974.02 o 
  -1   5  13      785.44      783.36    164.48 o 
   0   5  13    27649.06    28221.00   1161.11 o 
   1   5  13       48.19      215.88    142.38 o 
   2   5  13    21005.25    22102.80    398.52 o 
   3   5  13       47.54       20.33    186.87 o 
  -8   0  14     2096.78     1890.63    210.58 o 
  -6   0  14    93806.60    87987.51   3520.75 o 
  -4   0  14    90843.96    73385.03  43849.56 o 
  -2   0  14    55012.60    52501.39   1130.48 o 
   0   0  14    19966.07    18062.67    460.97 o 
   2   0  14    18597.66    18795.73    495.12 o 
   4   0  14    31541.05    37366.43    601.51 o 
   6   0  14    58474.18    51367.11   4427.25 o 
   8   0  14    43725.28    33625.03   7521.70 o 
  -9   1  14      244.23      264.94    117.51 o 
  -8   1  14    19016.71    19331.55    286.48 o 
  -7   1  14     9114.90     8884.18    224.86 o 
  -6   1  14     6745.98     6416.17    205.81 o 
  -5   1  14    31892.74    29084.35    551.21 o 
  -4   1  14      624.51      799.70    143.21 o 
  -3   1  14    25599.94    23933.71    546.82 o 
  -2   1  14    29724.12    29078.80    518.37 o 
  -1   1  14    20456.66    18892.49    457.10 o 
   0   1  14    31708.68    32082.60    519.33 o 
   1   1  14      290.97      296.15    157.44 o 
   2   1  14    42790.23    45914.71    581.10 o 
   3   1  14    10553.73    11367.82    521.19 o 
   4   1  14    16402.80    18616.20    459.19 o 
   5   1  14    14436.07    14626.52   2037.91 o 
   6   1  14       59.79      231.79    146.78 o 
   7   1  14    21221.68    26423.77   3132.09 o 
  -9   2  14    21151.07    19522.17    579.01 o 
  -8   2  14     2401.56     2466.88    172.53 o 
  -7   2  14     9911.12    10687.85    284.88 o 
  -6   2  14     6449.63     6728.35    425.53 o 
  -5   2  14     9200.64     8641.54    263.82 o 
  -4   2  14     3593.93     3662.76    211.61 o 
  -3   2  14     2287.62     2283.58    215.45 o 
  -2   2  14       47.21      131.84    113.13 o 
  -1   2  14    27399.40    26689.35   1681.36 o 
   0   2  14      563.83      761.87    189.70 o 
   1   2  14    34102.43    33801.05    456.68 o 
   2   2  14     8620.02     7177.85    381.84 o 
   3   2  14    44096.10    43984.62    575.58 o 
   4   2  14     7660.81     6759.33    315.61 o 
   5   2  14     4386.75     3674.98    316.31 o 
   6   2  14     2359.73     2427.52    252.58 o 
   7   2  14      531.30      498.11    134.28 o 
  -8   3  14     1957.06     1765.72    247.60 o 
  -7   3  14     4369.12     4445.91    223.11 o 
  -6   3  14     6167.07     6891.59    293.88 o 
  -5   3  14    12086.70    12798.61    378.72 o 
  -4   3  14     5991.67     6470.17    255.66 o 
  -3   3  14     6613.03     6516.28    295.20 o 
  -2   3  14      634.04      677.46    154.86 o 
  -1   3  14     3062.01     2653.29    295.63 o 
   0   3  14       59.27      133.80     94.50 o 
   1   3  14      623.07      661.79    172.68 o 
   2   3  14     4830.33     4971.06    230.48 o 
   3   3  14     8472.58     8550.10    256.50 o 
   4   3  14     7084.40     6745.28    391.01 o 
   5   3  14     7654.03     7159.46    348.57 o 
   6   3  14     1907.38     1742.02    221.60 o 
  -6   4  14       14.86      195.68    128.59 o 
  -5   4  14     4318.89     4782.99    366.43 o 
  -4   4  14      180.97      381.73    151.33 o 
  -3   4  14     3225.04     3167.70    196.48 o 
  -2   4  14     1186.36     1047.27    170.01 o 
  -1   4  14     2509.06     2236.42    185.53 o 
   0   4  14      970.12      995.39    173.87 o 
   1   4  14        1.56      153.74    129.23 o 
   2   4  14      532.26      748.92    169.96 o 
   3   4  14      741.71      790.35    166.83 o 
   4   4  14       65.63      195.90    128.34 o 
  -3   5  14      463.72      179.30    271.03 o 
  -2   5  14     2038.35     2078.54    202.05 o 
  -1   5  14     1834.86     1639.15    201.25 o 
   0   5  14     1994.07     1860.29    191.69 o 
   1   5  14     1783.93     1085.50    412.08 o 
  -9   0  15     1185.06      751.23    271.08 o 
  -7   0  15        4.48      111.55    157.70 o 
  -5   0  15     8183.92     7974.54    299.58 o 
  -3   0  15     8256.78     7602.01    498.76 o 
  -1   0  15     8364.58     8323.35    351.14 o 
   1   0  15     3780.99     4097.45    350.44 o 
   3   0  15      118.89      259.62    232.68 o 
   5   0  15      965.20      917.11    246.95 o 
   7   0  15     3611.15     3702.10   1512.68 o 
  -8   1  15     3019.45     3114.86    181.52 o 
  -7   1  15     4100.79     4059.91    174.68 o 
  -6   1  15     8121.50     8101.47    235.35 o 
  -5   1  15    10719.37    10430.95    380.01 o 
  -4   1  15     9902.47     8893.88    230.85 o 
  -3   1  15     4927.39     4981.51    251.61 o 
  -2   1  15     1187.55     1168.86    184.81 o 
  -1   1  15      676.42      769.29    173.17 o 
   0   1  15       22.27      166.72    153.03 o 
   1   1  15       94.76      229.14    144.17 o 
   2   1  15     3478.99     3397.93    234.40 o 
   3   1  15     5501.25     5867.87    278.90 o 
   4   1  15     8923.62     9597.98    377.74 o 
   5   1  15     5307.02     4543.27    276.98 o 
   6   1  15     4636.84     3624.10    264.65 o 
   7   1  15     5014.70     4079.70    569.49 o 
  -8   2  15     5866.99     6190.30    241.12 o 
  -7   2  15    17018.74    18478.93    379.68 o 
  -6   2  15      533.84      430.22    140.85 o 
  -5   2  15    11229.70    11244.31    533.54 o 
  -4   2  15       14.14      145.93    118.07 o 
  -3   2  15     3108.41     3053.99    191.02 o 
  -2   2  15     1731.66     1791.60    187.46 o 
  -1   2  15    10297.13    10311.95    440.84 o 
   0   2  15     6830.50     6621.44    257.77 o 
   1   2  15    19345.63    19274.48    409.68 o 
   2   2  15     2017.67     2058.72    193.82 o 
   3   2  15    30668.85    30819.27   1260.51 o 
   4   2  15      665.85      871.72    178.18 o 
   5   2  15    16968.29    19622.50   1705.86 o 
   6   2  15        3.98      226.69    129.41 o 
  -7   3  15      136.28      232.64    128.17 o 
  -6   3  15     2194.07     2213.86    175.94 o 
  -5   3  15    21676.15    24823.45    714.87 o 
  -4   3  15     2309.58     2138.04    200.49 o 
  -3   3  15    34758.14    38575.27    976.37 o 
  -2   3  15     2697.17     2764.47    195.87 o 
  -1   3  15    56899.30    61433.67   1331.28 o 
   0   3  15    12109.32    13268.46    450.83 o 
   1   3  15    25818.05    25458.82   1399.79 o 
   2   3  15     5807.90     5831.01    270.83 o 
   3   3  15      624.51      606.63    161.59 o 
   4   3  15     8272.98    10405.55    445.71 o 
   5   3  15     7478.01     6816.00    268.57 o 
  -5   4  15     4047.15     4115.35    219.43 o 
  -4   4  15    33518.51    37016.20   3043.01 o 
  -3   4  15     1277.90     1247.88    164.08 o 
  -2   4  15    32555.46    32879.05   2733.50 o 
  -1   4  15      684.63      622.32    153.67 o 
   0   4  15    27275.74    30159.77    547.21 o 
   1   4  15     3421.51     3467.40    219.41 o 
   2   4  15      701.65      551.32    159.00 o 
   3   4  15     9381.35    11326.94   1135.81 o 
  -8   0  16    23618.99    25983.38    505.22 o 
  -6   0  16     3728.71     3713.93    238.64 o 
  -4   0  16    30642.41    30853.83    703.43 o 
  -2   0  16    48638.42    49804.15   2517.08 o 
   0   0  16   102760.40   104892.42    801.81 o 
   2   0  16    51399.54    56677.39    637.19 o 
   4   0  16      364.06      383.86    260.95 o 
   6   0  16     2235.17     1640.06    763.72 o 
  -8   1  16    16598.05    17845.87    420.75 o 
  -7   1  16     8603.61     8674.00    306.02 o 
  -6   1  16    27752.51    27867.54    853.24 o 
  -5   1  16        1.84      125.85    142.06 o 
  -4   1  16    26078.21    25277.83    926.70 o 
  -3   1  16     4425.34     4108.85    253.06 o 
  -2   1  16    11993.69    11164.11    396.92 o 
  -1   1  16    12749.15    12704.10    277.79 o 
   0   1  16     3552.69     3454.14    211.31 o 
   1   1  16    32954.09    34605.70    493.85 o 
   2   1  16    15144.74    16938.50    550.38 o 
   3   1  16     7944.13     7873.67   1231.92 o 
   4   1  16    28260.53    32386.17   1452.35 o 
   5   1  16      232.79      231.48    136.74 o 
   6   1  16    23734.74    23934.46   2414.31 o 
  -7   2  16    17571.49    18570.26   2735.94 o 
  -6   2  16     1858.23     1705.55    161.57 o 
  -5   2  16    21100.09    21331.71    845.25 o 
  -4   2  16     7124.96     7673.21    248.36 o 
  -3   2  16    28840.64    27429.53    803.12 o 
  -2   2  16     4018.10     4119.49    334.40 o 
  -1   2  16     2114.02     2032.09    196.94 o 
   0   2  16     1213.00     1199.06    172.21 o 
   1   2  16     2554.06     2353.13    245.42 o 
   2   2  16      118.42      330.62    145.93 o 
   3   2  16    15228.89    16650.24    474.49 o 
   4   2  16     3361.62     3853.39    235.10 o 
   5   2  16    32693.90    28467.29    701.88 o 
  -6   3  16      387.26      399.42    131.70 o 
  -5   3  16     2793.94     2736.96    214.35 o 
  -4   3  16     8267.66     9272.26    338.04 o 
  -3   3  16    10421.94    11292.02    303.99 o 
  -2   3  16     6607.45     6996.16    264.36 o 
  -1   3  16     6425.13     5938.57    276.21 o 
   0   3  16     3005.47     3059.73    232.39 o 
   1   3  16     6848.32     6683.95    260.20 o 
   2   3  16     1328.05     1106.81    180.48 o 
   3   3  16      394.00      480.14    161.15 o 
   4   3  16     1056.35      784.53    161.45 o 
  -4   4  16      531.66      503.04    363.21 o 
  -3   4  16     2492.09     2629.46    196.04 o 
  -2   4  16      171.09      257.29    134.65 o 
  -1   4  16     3459.91     3494.19    209.07 o 
   0   4  16       42.44      260.62    136.71 o 
   1   4  16     3735.93     3811.77    236.50 o 
   2   4  16      594.94      349.28    184.81 o 
  -7   0  17     6418.74     7097.61    819.52 o 
  -5   0  17     2407.41     3018.97    254.02 o 
  -3   0  17     1172.81     1180.77    233.98 o 
  -1   0  17     4650.52     4786.13    299.22 o 
   1   0  17    11828.49    12726.95    425.88 o 
   3   0  17     5230.21     6086.21    395.69 o 
   5   0  17      552.16      634.88    236.93 o 
  -7   1  17       52.84      159.15    105.96 o 
  -6   1  17        8.70       91.50     70.84 o 
  -5   1  17      442.60      503.50    137.51 o 
  -4   1  17     2893.77     2711.18    178.01 o 
  -3   1  17     7410.68     8366.35    364.04 o 
  -2   1  17    11685.71    10973.32    260.26 o 
  -1   1  17     8751.76     9175.05    280.40 o 
   0   1  17     6382.85     6493.90    283.68 o 
   1   1  17     4741.86     4866.52    238.48 o 
   2   1  17     2482.96     2623.03    209.78 o 
   3   1  17     1118.78     1234.90    185.89 o 
   4   1  17        7.26      137.27    128.79 o 
   5   1  17      602.42      470.61    141.74 o 
  -6   2  17     5836.72     5890.45    327.59 o 
  -5   2  17    13438.73    14685.89   1073.96 o 
  -4   2  17     2672.80     2989.64    210.93 o 
  -3   2  17    22410.91    20436.07    542.02 o 
  -2   2  17     3381.83     3195.69    245.43 o 
  -1   2  17    14812.81    16068.70    468.58 o 
   0   2  17        6.84      112.27    121.46 o 
   1   2  17       25.84      195.50    127.23 o 
   2   2  17     1522.82     1427.01    185.94 o 
   3   2  17     1401.16     1389.16    231.09 o 
   4   2  17     2470.36     2415.94    221.85 o 
  -5   3  17     5255.12     5402.50    267.34 o 
  -4   3  17     4575.99     4896.94    220.12 o 
  -3   3  17     3594.82     3532.92    210.16 o 
  -2   3  17     4739.46     4702.30    209.46 o 
  -1   3  17     9454.82    10062.01    314.64 o 
   0   3  17       39.93      153.92    120.53 o 
   1   3  17    32081.31    31140.43    604.62 o 
   2   3  17      898.16      915.10    179.21 o 
   3   3  17    25384.90    26407.29    481.93 o 
  -6   0  18    41314.03    44706.35   4648.15 o 
  -4   0  18    21946.60    21567.28   1410.06 o 
  -2   0  18      125.95      109.78    132.94 o 
   0   0  18     9241.00    10262.27    690.72 o 
   2   0  18    48078.81    55513.13    586.15 o 
   4   0  18    32154.53    29342.13   1566.34 o 
  -6   1  18     5964.72     6040.50    244.25 o 
  -5   1  18    21733.37    20992.92   1092.44 o 
  -4   1  18    10464.84    10212.06    611.83 o 
  -3   1  18     2975.81     2966.43    323.64 o 
  -2   1  18    32730.40    32217.94    423.25 o 
  -1   1  18        3.31      165.83    116.46 o 
   0   1  18    31215.05    32345.58    324.98 o 
   1   1  18     4355.97     4122.03    212.54 o 
   2   1  18     1373.95     1422.77    165.64 o 
   3   1  18    18673.84    21190.62    452.29 o 
   4   1  18      240.34      271.91    137.02 o 
  -5   2  18     4486.72     4538.24    202.00 o 
  -4   2  18      234.17      243.28    119.96 o 
  -3   2  18    13548.55    15065.95    401.54 o 
  -2   2  18     2421.85     2675.00    301.31 o 
  -1   2  18    32262.02    34040.40    425.96 o 
   0   2  18     5353.71     5805.01    225.38 o 
   1   2  18    12735.31    12145.69    636.00 o 
   2   2  18     4560.06     4888.16    364.83 o 
   3   2  18     2929.41     2486.79    239.84 o 
  -3   3  18       74.16      110.35    114.20 o 
  -2   3  18     1808.11     1580.25    178.72 o 
  -1   3  18     2504.04     1602.99    499.44 o 
   0   3  18     3042.80     2864.43    200.63 o 
   1   3  18     3860.24     3108.40    337.40 o 
  -5   0  19     7624.27     4431.93   4996.47 o 
  -3   0  19     5611.96     5813.85    314.62 o 
  -1   0  19      769.58      733.01    182.48 o 
   1   0  19       83.87      185.77    177.58 o 
   3   0  19     3310.23     3713.74    545.56 o 
  -5   1  19     1940.30     1928.35    142.49 o 
  -4   1  19     2063.54     2381.00    289.81 o 
  -3   1  19      271.67      254.20    108.56 o 
  -2   1  19      374.42      388.43    138.23 o 
  -1   1  19     4532.46     4702.75    212.74 o 
   0   1  19     6328.87     6162.03    227.47 o 
   1   1  19     6237.90     6557.78    232.85 o 
   2   1  19     4415.44     4652.53    236.28 o 
  -3   2  19     4841.62     5365.21    329.24 o 
  -2   2  19     4992.84     5451.67    346.64 o 
  -1   2  19    23379.59    25699.83    427.44 o 
   0   2  19     4950.79     5235.35    225.56 o 
   1   2  19    18035.82    17019.07    321.85 o 
  -2   0  20    40821.07    43739.95   3355.30 o 
   0   0  20    14628.94    15992.05    360.88 o 
  -2   1  20     1073.43      875.64    129.55 o 
  -1   1  20     7291.50     7072.26    242.62 o 
   0   1  20    22858.98    19894.04   1011.52 o 
                                                 
